# Supplementary material for: Cortical fractal dimension predicts disability worsening in Multiple Sclerosis patients
Source: Neuroimage Clin. 2021 Mar 29;30:102653. doi: 10.1016/j.nicl.2021.102653 (PMC8045041; doi:10.1016/j.nicl.2021.102653)
Supplement: Supplementary data 2 [file mmc2.xlsx]

## Sheet: MS
	subject	id	visit	AFFDET	BRAINSTEM_FD_MRI	CEREBELLUM_FD_MRI	CORTEX_FD_MRI	DGM_FD_MRI	GM_FD_MRI	WB_FD_MRI	WM_FD_MRI	BRAINSTEM_LAC_MRI	CEREBELLUM_LAC_MRI	CORTEX_LAC_MRI	DGM_LAC_MRI	GM_LAC_MRI	WB_LAC_MRI	WM_LAC_MRI	BRAINSTEM_RLAC_MRI	CEREBELLUM_RLAC_MRI	CORTEX_RLAC_MRI	DGM_RLAC_MRI	GM_RLAC_MRI	WB_RLAC_MRI	WM_RLAC_MRI	BRAINSTEM_VOL	CEREBELLUM_VOL	CORTEX_VOL	DGM_VOL	GM_VOL	LESIONS_VOL	WB_VOL	WM_VOL	PBVC	GMVC	WMVC	CORTEXVC
0	001MSVIS	1	1	1.46339	2.40601	2.62032	2.5785	2.32457	2.61816	2.67003	2.55385	0.430405	0.278	0.427925	0.645059	0.435332	0.292586	0.508287	0.967411	1.59732	1.84492	0.806817	1.34925	0.756594	1.51642	24.0578	189.02	601.475	56.0847	681.617	3.65087	1394.75	524.108
1	002MSVIS	2	1	1.18751	2.35221	2.58842	2.55983	2.26813	2.6157	2.66057	2.554	0.458582	0.293376	0.458576	0.672809	0.453588	0.309577	0.510203	1.06575	1.52087	1.7946	0.89475	1.29066	0.75155	1.26663	20.515	149.364	558.588	45.1043	624.208	23.8268	1327.03	553.461
2	003MSVIS	3	1	1.32707	2.38596	2.5835	2.55412	2.31544	2.59976	2.66701	2.56804	0.365236	0.215963	0.451303	0.637463	0.461638	0.294894	0.490192	7.60261	8.09427	1.93688	0.821813	1.44224	0.781837	1.44244	26.6058	178.804	607.039	59.635	693.28	22.9174	1500.19	628.104
3	004MSVIS	4	1	1.15644	2.39119	2.6062	2.54167	2.30063	2.61518	2.67041	2.56041	0.506693	0.278604	0.476759	0.607507	0.464508	0.29556	0.494559	1.46747	1.54205	1.8573	0.73593	1.34163	0.715668	1.32848	24.4116	168.856	545.238	50.1349	619.784	1.71137	1375.28	586.635
4	005MSVIS	5	1	1.47396	2.40236	2.58579	2.57122	2.3105	2.62223	2.67206	2.54721	0.412644	0.253304	0.438459	0.603544	0.449222	0.292748	0.51388	0.978079	3.96936	1.77658	0.690194	1.2993	0.717082	1.48851	25.4148	173.947	646.869	54.4714	726.755	4.46829	1480.02	579.318
5	006MSVIS	6	1	1.4421	2.34499	2.62377	2.55206	2.21285	2.6196	2.66338	2.54824	0.52652	0.268914	0.464152	0.699647	0.461859	0.314367	0.525929	1.4503	1.59375	1.84742	0.987393	1.40106	0.75067	1.36329	21.9831	198.088	574.804	38.4843	635.271	37.7607	1384.27	550.906
6	007MSVIS	7	1	1.32146	2.39121	2.61029	2.5928	2.33253	2.6211	2.67299	2.57194	0.454861	0.276482	0.414379	0.600852	0.431401	0.283502	0.485767	1.0579	1.64301	1.75106	0.683905	1.32273	0.742769	1.37527	22.7719	160.677	647.315	54.0955	724.182	7.37997	1451.77	566.907
7	008MSVIS	8	1	1.44135	2.39035	2.62079	2.59501	2.35179	2.62445	2.67895	2.57014	0.44321	0.277367	0.406186	0.578914	0.430697	0.282836	0.480314	1.05032	1.75629	1.66238	0.664584	1.26689	0.757278	1.87746	24.285	193.547	736.424	60.4425	821.151	4.136	1646.39	631.691
8	009MSVIS	9	1	1.25294	2.36469	2.60306	2.5434	2.2943	2.60066	2.65969	2.54222	0.469638	0.285212	0.46393	0.627638	0.470727	0.31714	0.51461	2.42701	1.95306	2.08999	0.831507	1.50912	0.849289	1.5071	26.5449	179.872	569.506	51.6478	647.698	9.14591	1407.32	579.747
9	010MSVIS	10	1	1.35995	2.4046	2.61315	2.57575	2.31643	2.61986	2.66717	2.54231	0.433619	0.277402	0.433844	0.651001	0.456262	0.304016	0.520206	1.02007	1.59939	1.92751	0.785337	1.41739	0.816918	1.57445	23.9535	187.518	639.914	53.6925	717.56	4.84219	1460.89	555.812
10	011MSVIS	11	1	1.41447	2.41341	2.61951	2.56969	2.30271	2.61213	2.67243	2.55586	0.439747	0.263402	0.441474	0.619991	0.449121	0.291466	0.506167	1.07892	1.60779	1.82754	0.821354	1.32974	0.734033	1.47021	27.3313	204.144	595.641	54.8028	677.775	2.67896	1453.1	571.182
11	012MSVIS	12	1	1.42358	2.39131	2.61615	2.55691	2.34006	2.61087	2.6767	2.56054	0.468514	0.286096	0.445901	0.59091	0.450411	0.291869	0.496851	1.09926	1.67211	1.90562	0.675288	1.39512	0.722731	1.44269	24.1591	184.911	571.668	56.1293	651.956	7.37974	1422.26	585.391
12	013MSVIS	13	1	1.38666	2.38273	2.60553	2.58416	2.30265	2.63339	2.66974	2.55794	0.450992	0.280931	0.4296	0.594847	0.43628	0.300126	0.521985	1.06553	1.74332	1.82501	0.665615	1.36297	0.775694	1.4699	24.2363	184.137	667.033	50.9764	742.246	16.8912	1499.49	573.11
13	014MSVIS	14	1	1.39469	2.37762	2.6224	2.56253	2.27539	2.60803	2.66025	2.54474	0.457651	0.27652	0.451804	0.644555	0.466017	0.319707	0.511539	1.12912	1.39916	1.9962	0.819946	1.48543	0.81564	1.49961	20.938	172.72	511.629	41.8096	574.377	44.3519	1246.5	499.4
14	015MSVIS	15	1	1.6495	2.37014	2.60845	2.56572	2.31875	2.6282	2.67381	2.54648	0.455421	0.282834	0.449314	0.634297	0.444293	0.293457	0.506261	1.13788	1.85891	1.79005	0.761477	1.2527	0.680979	1.4162	23.8602	186.138	628.707	57.1146	709.682	12.642	1477.05	581.234
15	016MSVIS	16	1	1.1549	2.38783	2.59527	2.56796	2.2981	2.62503	2.67539	2.57958	0.460459	0.294404	0.439754	0.652167	0.443515	0.288494	0.473266	1.07342	1.79983	1.70684	0.781697	1.28672	0.718204	1.23869	25.0465	175.327	621.624	53.3966	700.067	15.6128	1500.42	625.026
16	017MSVIS	17	1	1.2733	2.33658	2.6125	2.57649	2.28937	2.6209	2.67186	2.57158	0.445817	0.268255	0.44775	0.655302	0.436358	0.297383	0.499977	2.86132	2.6605	1.74195	0.834855	1.30685	0.751937	1.36706	21.0192	173.681	632.109	48.4385	701.567	5.1531	1466.39	591.139
17	018MSVIS	18	1	1.48375	2.38919	2.61571	2.58369	2.30789	2.62697	2.67831	2.56027	0.506696	0.268718	0.424761	0.569723	0.432236	0.286396	0.506005	1.45974	1.69708	1.68858	0.608396	1.27722	0.707732	1.34088	24.5008	181.803	638.587	50.1429	713.231	10.4915	1436.86	541.827
18	019MSVIS	19	1	1.2649	2.38	2.61065	2.58107	2.31235	2.62231	2.67384	2.56141	0.479739	0.280789	0.433555	0.600703	0.433096	0.293239	0.504862	1.21019	1.64156	1.75591	0.694419	1.32384	0.730949	1.47949	21.5458	172.229	570.866	45.9821	638.394	11.1726	1318.28	507.656
19	020MSVIS	20	1	1.2373	2.34714	2.60015	2.56751	2.3027	2.6108	2.66445	2.56681	0.368471	0.288888	0.450222	0.583138	0.458812	0.313777	0.504567	7.29223	1.65845	1.96256	0.68161	1.50812	0.87771	1.47245	20.6552	161.867	548.645	45.9524	615.253	10.8738	1309.4	532.276
20	021MSVIS	21	1	1.55969	2.40734	2.61228	2.56351	2.29878	2.60456	2.6712	2.54698	0.418523	0.270689	0.438182	0.671111	0.453149	0.297188	0.529564	0.949091	1.57854	1.88255	0.902777	1.43231	0.766344	1.51104	26.6226	202.722	647.806	58.8084	733.237	0.842017	1508.81	572.85
21	022MSVIS	22	1	1.36335	2.41698	2.62556	2.56372	2.33778	2.62039	2.6737	2.5618	0.434949	0.245716	0.455787	0.580727	0.450415	0.296405	0.506771	1.02886	3.28935	1.91325	0.645607	1.42172	0.769366	1.44394	26.1443	201.354	589.242	54.4119	669.798	7.51175	1445.22	574.067
22	023MSVIS	23	1	1.16366	2.3788	2.58279	2.52887	2.2455	2.61142	2.66569	2.56889	0.441758	0.301248	0.499418	0.643994	0.467744	0.3113	0.497125	1.12609	1.89199	1.9288	0.890952	1.44039	0.788588	1.24408	27.5403	175.422	568.814	50.8767	647.231	22.6276	1505.89	683.235
23	024MSVIS	24	1	1.38731	2.35205	2.5559	2.56546	2.24536	2.61157	2.66322	2.5112	0.476928	0.297738	0.431204	0.651385	0.453906	0.322335	0.566713	1.2215	3.32248	1.95255	0.988741	1.27197	0.735831	1.45945	20.5179	156.296	634.926	41.8754	697.32	33.9797	1371.29	517.677
24	025MSVIS	25	1	1.39904	2.40317	2.61501	2.57209	2.31416	2.6232	2.6776	2.57452	0.436458	0.276693	0.443655	0.613988	0.446956	0.293501	0.493103	0.900117	1.42502	1.7237	0.697131	1.33818	0.71792	1.34222	22.3316	164.667	562.823	46.2823	631.437	13.844	1333.93	537.822
25	026MSVIS	26	1	1.38826	2.39521	2.5978	2.56212	2.28846	2.61627	2.67385	2.56228	0.458068	0.27281	0.443187	0.666495	0.44792	0.292134	0.5042	1.12086	1.84888	1.69333	0.855055	1.30644	0.712145	1.25974	25.6618	177.297	645.744	51.3228	722.729	8.46019	1502.84	602.814
26	027MSVIS	27	1	1.30846	2.35746	2.60383	2.55222	2.29109	2.61947	2.67543	2.55699	0.479484	0.27731	0.467246	0.607997	0.45195	0.300502	0.497203	1.09506	1.50811	1.8646	0.732986	1.34053	0.726094	1.36744	21.9836	169.305	572.493	50.5716	645.048	12.6078	1415.42	601.066
27	028MSVIS	28	1	1.27804	2.38748	2.60052	2.58467	2.3304	2.61965	2.67309	2.58018	0.429578	0.257946	0.424125	0.589855	0.429839	0.28627	0.478836	0.930201	2.51942	1.7743	0.66911	1.32048	0.716847	1.36522	23.4832	163.286	607.064	55.9197	686.467	0.975692	1435.39	585.633
28	029MSVIS	29	1	1.26218	2.39223	2.61238	2.58881	2.32269	2.62588	2.67255	2.58507	0.454122	0.287905	0.42445	0.586644	0.436068	0.289237	0.492243	1.26902	1.68111	1.77238	0.648698	1.41368	0.818984	1.36967	24.7269	177.29	634.303	52.1874	711.217	3.1096	1473.44	584.929
29	030MSVIS	30	1	1.35569	2.41023	2.61717	2.57315	2.32526	2.6144	2.66993	2.56933	0.422995	0.282671	0.438988	0.589325	0.454362	0.294072	0.496231	0.91131	1.54376	2.01571	0.64196	1.4432	0.798988	1.51664	24.2427	178.166	605.821	57.3499	687.414	10.4204	1463.32	597.745
30	031MSVIS	31	1	1.34818	2.34097	2.60294	2.54399	2.31088	2.62571	2.67972	2.57848	0.446595	0.290867	0.462683	0.593174	0.45499	0.292651	0.47366	3.37913	2.25572	1.86934	0.757479	1.28989	0.675251	1.27884	23.8318	175.549	617.667	55.7955	697.294	17.3181	1545.61	672.767
31	032MSVIS	32	1	1.21619	2.3723	2.61001	2.55826	2.30727	2.62145	2.67692	2.57941	0.463669	0.290341	0.44748	0.632908	0.446424	0.294601	0.485937	0.979526	1.60697	1.79371	0.806023	1.33729	0.70781	1.2429	21.1942	168.322	569.591	50.5354	641.32	8.1786	1409.54	599.902
32	033MSVIS	33	1	1.52232	2.3728	2.61481	2.58535	2.28362	2.63866	2.67447	2.55494	0.4497	0.287175	0.445219	0.613919	0.43642	0.301869	0.522515	1.02708	1.60855	1.73588	0.726088	1.31719	0.759388	1.45511	21.684	177.753	612.135	44.2112	678.03	12.4456	1393.13	537.345
33	034MSVIS	34	1	1.33291	2.35527	2.58825	2.5962	2.29514	2.6156	2.66367	2.55678	0.472611	0.261945	0.401362	0.628572	0.441853	0.302323	0.527465	1.13989	2.38584	1.81716	0.772498	1.28814	0.788508	1.51131	21.9593	164.315	682.808	53.7905	758.557	1.87431	1463.33	540.459
34	035MSVIS	35	1	1.41107	2.40535	2.60122	2.57383	2.31981	2.62468	2.67349	2.56713	0.446149	0.280774	0.441294	0.58434	0.435768	0.291648	0.49477	1.16449	1.48453	1.77741	0.667256	1.29743	0.714164	1.36452	28.1986	174.273	622.732	55.1774	706.108	3.31421	1461.53	581.153
35	036MSVIS	36	1	1.55423	2.31417	2.6013	2.59245	2.3248	2.62324	2.67371	2.55479	0.460075	0.289264	0.418676	0.648666	0.435632	0.297047	0.515655	4.13536	1.76802	1.82535	0.824839	1.30289	0.734352	1.55962	23.5453	181.761	705.383	60.3904	789.319	4.81331	1553.77	582.692
36	037MSVIS	37	1	1.49705	2.40477	2.59589	2.57194	2.30735	2.61662	2.67867	2.57539	0.449417	0.284617	0.436024	0.652603	0.447482	0.284184	0.494272	1.08662	1.74949	1.76715	0.816306	1.28915	0.736218	1.36768	24.5019	166.217	675.485	56.9992	756.986	8.37963	1565.86	642.652
37	038MSVIS	38	1	1.10784	2.37347	2.59811	2.54724	2.29393	2.58552	2.66495	2.56165	0.457789	0.273659	0.456372	0.639493	0.469595	0.300237	0.492248	1.2356	1.75966	1.95213	0.839984	1.40698	0.750603	1.37403	23.4728	176.158	551.974	50.8402	626.287	6.75406	1403.84	601.39
38	039MSVIS	39	1	1.25592	2.3514	2.59702	2.52352	2.26474	2.59038	2.64768	2.52869	0.483079	0.267102	0.481439	0.605595	0.488086	0.335463	0.545924	1.21508	1.90108	2.12049	0.806392	1.50967	0.822334	1.44095	21.1751	170.83	497.653	46.0395	564.867	6.8313	1258.28	522.579
39	040MSVIS	40	1	1.37006	2.39802	2.6256	2.55381	2.28409	2.61853	2.66191	2.5508	0.411576	0.270131	0.464188	0.594718	0.458807	0.311447	0.514756	0.943463	1.5136	2.0021	0.691331	1.45274	0.791649	1.54572	22.9019	185.196	535.527	44.7605	603.189	20.576	1319.42	531.035
40	041MSVIS	41	1	1.67254	2.38003	2.60232	2.57798	2.30273	2.62593	2.66868	2.53769	0.460922	0.281778	0.438213	0.618617	0.441904	0.304206	0.527765	1.18779	1.49661	1.8192	0.747354	1.26933	0.733341	1.49116	22.889	166.984	620.524	50.9661	694.379	12.741	1393.83	532.467
41	042MSVIS	42	1	1.37295	2.41273	2.61889	2.57065	2.34444	2.61618	2.67652	2.56936	0.408087	0.269912	0.439164	0.585607	0.452639	0.289926	0.496149	0.830562	1.51099	1.92627	0.658286	1.38708	0.734307	1.40689	25.704	189.55	603.923	57.5574	687.184	0.682778	1464.87	588.133
42	043MSVIS	43	1	1.45329	2.41958	2.61681	2.5584	2.30583	2.6158	2.67303	2.56463	0.433127	0.264845	0.443569	0.601611	0.454544	0.280776	0.483394	0.965334	1.55628	1.81818	0.696778	1.34095	0.711891	1.3641	26.454	184.322	609.654	52.7613	688.869	6.01908	1483.91	610.721
43	044MSVIS	44	1	1.49099	2.39287	2.60135	2.58024	2.30511	2.62542	2.68107	2.58054	0.47454	0.294587	0.425982	0.649569	0.437361	0.287993	0.49467	1.14327	1.72037	1.67824	0.843108	1.29079	0.725011	1.28427	26.4357	172.241	687.232	60.4255	774.093	5.1506	1585.13	638.8
44	045MSVIS	45	1	1.48106	2.39983	2.62632	2.59724	2.33097	2.63302	2.66595	2.5542	0.432195	0.279269	0.426168	0.575945	0.429579	0.301012	0.527606	1.0081	1.70186	1.78113	0.643527	1.3935	0.833335	1.54138	23.7726	189.139	632.595	52.604	708.972	14.7262	1420.19	522.084
45	046MSVIS	46	1	1.48638	2.42752	2.60568	2.55433	2.29688	2.61034	2.66908	2.54965	0.431471	0.271553	0.452394	0.6519	0.462146	0.300147	0.497399	1.06183	1.48832	1.86939	0.798853	1.32294	0.729884	1.44227	26.4182	170.299	589.303	48.3663	664.088	9.06757	1406.68	572.298
46	047MSVIS	47	1	1.48143	2.38221	2.60952	2.56162	2.28568	2.61096	2.66275	2.55713	0.480003	0.267837	0.460911	0.624859	0.46222	0.313231	0.523898	1.32227	1.58704	1.95645	0.766459	1.48145	0.839637	1.47163	25.2916	180.808	578.391	54.1435	657.826	3.95839	1401.96	563.329
47	048MSVIS	48	1	1.36619	2.36713	2.58864	2.59046	2.2569	2.62271	2.67099	2.54861	0.488869	0.277968	0.419419	0.716231	0.446214	0.303755	0.5275	1.24424	1.69437	2.12952	0.980071	1.32065	0.767435	1.7584	21.7318	167.715	681.749	45.6745	749.155	13.0208	1478.84	561.97
48	049MSVIS	49	1	1.30932	2.39623	2.59836	2.56645	2.32254	2.61441	2.67042	2.565	0.457034	0.285893	0.42959	0.604173	0.446565	0.290192	0.490348	1.1796	1.60344	1.84085	0.683439	1.37102	0.750505	1.39689	25.1732	177.884	629.265	55.9745	710.412	2.85486	1481.81	593.51
49	050MSVIS	50	1	1.2661	2.40903	2.59801	2.58554	2.34097	2.62756	2.67769	2.56686	0.420995	0.290755	0.421824	0.587468	0.433921	0.283767	0.505936	0.870619	1.79416	1.74565	0.661875	1.31122	0.717661	1.4562	25.4334	180.521	676.034	58.8914	760.359	0.589437	1548.63	607.747
50	051MSVIS	51	1	1.16499	2.31266	2.5792	2.56469	2.29006	2.62428	2.673	2.58568	0.533765	0.304534	0.459511	0.616893	0.4579	0.30451	0.501615	1.44748	1.70089	1.79179	0.716494	1.31867	0.743708	1.27411	18.4552	142.101	569.863	47.1893	635.507	11.8617	1379.73	602.124
51	052MSVIS	52	1	1.15345	2.42264	2.6077	2.55625	2.32823	2.61522	2.67896	2.5876	0.447315	0.286375	0.448358	0.566084	0.446815	0.28389	0.466183	1.09683	1.6167	1.83744	0.633952	1.39603	0.738692	1.22923	27.0592	181.053	595.603	54.0209	676.683	6.10765	1491.57	633.837
52	053MSVIS	53	1	1.435	2.39431	2.59279	2.56393	2.33262	2.62321	2.66731	2.54705	0.396559	0.290357	0.451788	0.591469	0.454784	0.301915	0.501996	0.75662	1.67834	1.95304	0.626968	1.35528	0.813543	1.53311	22.8619	158.14	594.273	54.7442	671.879	3.96921	1402.85	572.835
53	054MSVIS	54	1	1.35529	2.39522	2.60106	2.57998	2.30564	2.62468	2.67548	2.57914	0.417931	0.28707	0.427164	0.672745	0.441889	0.287303	0.484216	0.888019	1.6681	1.69925	0.88117	1.27919	0.743701	1.29745	24.4696	175.593	661.761	55.6999	741.93	3.19525	1537.47	619.95
54	055MSVIS	55	1	1.55822	2.41892	2.62641	2.57981	2.3071	2.61428	2.67467	2.55712	0.446626	0.261792	0.418947	0.601654	0.438081	0.286847	0.495628	1.09827	1.43589	1.83034	0.708596	1.40624	0.745189	1.4741	27.0459	198.97	617.611	54.0432	698.7	8.07279	1438.7	541.031
55	056MSVIS	56	1	1.18377	2.41366	2.61331	2.56576	2.31337	2.60991	2.67584	2.56863	0.40103	0.284125	0.433618	0.635969	0.440332	0.285819	0.481911	0.86056	1.63255	1.77088	0.776764	1.37888	0.720857	1.27022	25.3951	193.812	604.01	55.6878	685.093	3.99607	1465.25	586.347
56	057MSVIS	57	1	1.35146	2.38037	2.60374	2.57769	2.29129	2.62648	2.67076	2.56217	0.46904	0.28591	0.443753	0.642393	0.44705	0.303466	0.515821	1.1656	1.75406	1.87158	0.807266	1.35682	0.77469	1.483	22.5225	185.005	625.925	49.2955	697.743	11.1552	1472.63	589.881
57	058MSVIS	58	1	1.30185	2.41969	2.61845	2.5501	2.32501	2.60259	2.6704	2.57369	0.446967	0.279429	0.456616	0.617229	0.461455	0.292658	0.477627	1.18115	1.5945	1.90392	0.814246	1.40518	0.804525	1.29709	27.3578	192.54	612.552	56.7132	696.623	1.39985	1535.9	646.736
58	059MSVIS	59	1	1.20259	2.37616	2.61381	2.57549	2.31624	2.61557	2.67067	2.56835	0.488282	0.23734	0.425117	0.616794	0.452877	0.290725	0.489457	1.25686	4.77301	1.8863	0.753296	1.40886	0.752846	1.40781	20.2821	161.843	544.733	49.2738	614.289	4.18871	1290.63	514.498
59	060MSVIS	60	1	1.35768	2.37953	2.59691	2.56405	2.32498	2.61469	2.67626	2.58439	0.448638	0.252326	0.449028	0.626006	0.447177	0.28731	0.478767	1.05517	3.90787	1.79241	0.714725	1.33227	0.714524	1.28929	23.0504	179.072	608.113	57.2875	688.451	2.58865	1504.91	637.387
60	061MSVIS	61	1	1.41365	2.4237	2.63667	2.59087	2.32827	2.62261	2.67111	2.56457	0.417451	0.21455	0.418409	0.59502	0.433048	0.285174	0.50295	0.926396	3.94478	1.81958	0.659898	1.36354	0.734028	1.49075	26.2712	214.264	602.945	54.6416	683.858	1.10705	1431.36	533.238
61	062MSVIS	62	1	1.36813	2.39352	2.60103	2.57368	2.31034	2.61969	2.67879	2.56687	0.47918	0.282748	0.430409	0.633692	0.441032	0.288605	0.500008	1.27483	1.53181	1.78368	0.799923	1.28146	0.710125	1.39047	24.8214	172.397	648.26	58.2531	731.335	1.79002	1494.69	590.955
62	063MSVIS	63	1	1.29907	2.39605	2.62288	2.56373	2.31307	2.60507	2.67202	2.57538	0.48019	0.271749	0.429862	0.603599	0.45657	0.287287	0.484286	1.18916	1.60991	1.9124	0.730217	1.43244	0.765489	1.31443	25.1253	183.485	609.087	55.4758	689.688	3.38695	1466.02	592.842
63	064MSVIS	64	1	1.33031	2.3846	2.58872	2.56508	2.32889	2.61978	2.67085	2.55552	0.447491	0.300673	0.441501	0.61662	0.452397	0.300157	0.508658	1.03506	1.59299	1.84442	0.707561	1.41125	0.804922	1.52025	21.9476	151.833	598.176	53.29	673.413	1.20486	1394.4	569.157
64	065MSVIS	65	1	1.12785	2.36553	2.59124	2.59454	2.30265	2.63121	2.67247	2.55782	0.48016	0.296726	0.430969	0.608435	0.430155	0.3023	0.524461	1.09481	1.67779	1.7024	0.727397	1.23383	0.708272	1.44281	20.3151	169.153	625.744	52.0594	698.119	10.3395	1412.27	544.997
65	066MSVIS	66	1	1.22707	2.38222	2.60512	2.56552	2.31374	2.62147	2.66495	2.55119	0.465005	0.289737	0.45325	0.629774	0.455139	0.306028	0.519342	1.02925	1.69894	1.83313	0.757251	1.44597	0.83885	1.47618	22.1522	172.384	619.874	49.9446	691.971	5.50299	1429.02	564.666
66	067MSVIS	67	1	1.43669	2.38597	2.61361	2.59348	2.34364	2.63793	2.68011	2.57418	0.359723	0.270521	0.422315	0.55897	0.424878	0.283844	0.507724	7.56916	1.48819	1.70807	0.629614	1.27133	0.697333	1.43859	27.6976	189.873	679.548	61.5372	768.783	0.849526	1553.12	594.464
67	068MSVIS	68	1	1.33474	2.24771	2.56101	2.56729	2.20668	2.61836	2.6679	2.5277	0.434352	0.284064	0.452071	0.735123	0.452322	0.319515	0.516786	15.0626	2.9524	2.36622	3.36652	1.44656	0.849525	1.97248	22.9702	167.437	616.02	49.7417	688.732	17.4269	1425.03	568.861
68	069MSVIS	69	1	1.3464	2.39426	2.61542	2.55802	2.32835	2.61713	2.66933	2.5545	0.468474	0.274382	0.448958	0.60311	0.459453	0.305861	0.514101	1.19743	1.66789	1.9817	0.722519	1.45556	0.796357	1.49411	24.8042	172.943	575.931	53.1539	653.889	9.80419	1394.23	567.403
69	070MSVIS	70	1	1.47385	2.35099	2.58679	2.54605	2.3097	2.61394	2.66101	2.53258	0.387186	0.29936	0.467703	0.625686	0.473954	0.316207	0.52717	10.8522	1.78864	2.03456	0.661054	1.45384	0.857939	1.63202	21.0975	143.076	567.601	46.8305	635.529	10.4514	1298.53	519.92
70	071MSVIS	71	1	1.43063	2.40228	2.59403	2.55969	2.3138	2.60799	2.67103	2.56678	0.41274	0.289012	0.450215	0.631276	0.461533	0.295437	0.486212	0.993513	1.57306	1.94713	0.764512	1.39439	0.765248	1.4553	26.4322	169.798	619.828	55.3032	701.564	0.801417	1488.03	616.672
71	072MSVIS	72	1	1.40736	2.41454	2.61016	2.56043	2.34822	2.62745	2.67794	2.56776	0.412774	0.262273	0.441446	0.582706	0.446508	0.289191	0.496974	2.24635	2.53272	1.79018	0.676231	1.40636	0.74701	1.28952	26.9069	181.217	596.397	54.5727	677.877	7.4074	1439.08	579.99
72	073MSVIS	73	1	1.26426	2.28948	2.57571	2.5218	2.23983	2.60602	2.65557	2.54837	0.329706	0.240575	0.492888	0.673736	0.483313	0.328227	0.510104	19.2856	5.35138	2.09077	0.892776	1.54719	0.859118	1.39101	21.4312	165.067	512.675	42.5437	576.65	35.4784	1321.4	579.68
73	074MSVIS	74	1	1.38385	2.38664	2.58333	2.55328	2.3004	2.61056	2.66979	2.55123	0.438945	0.287241	0.458986	0.65807	0.464296	0.307349	0.504507	1.82976	2.10837	1.95262	0.838789	1.37965	0.769204	1.47652	23.8111	154.702	575.607	53.2552	652.673	3.25907	1382.44	575.067
74	075MSVIS	75	1	1.17358	2.39877	2.59149	2.53604	2.29289	2.60071	2.66102	2.55433	0.409527	0.284638	0.47994	0.618857	0.471355	0.313683	0.495912	0.990031	2.37299	2.10366	0.758083	1.48573	0.796301	1.47473	24.0108	171.82	522.603	46.8968	593.51	6.42887	1337.83	572.503
75	076MSVIS	76	1	1.48714	2.414	2.60326	2.57221	2.32669	2.62044	2.67796	2.55804	0.438795	0.248084	0.434964	0.600477	0.445352	0.288282	0.504392	1.0514	3.37656	1.79517	0.67956	1.33287	0.723187	1.39429	26.3816	185.989	613.49	57.3016	697.173	3.77905	1440.89	557.732
76	077MSVIS	77	1	1.43726	2.40123	2.6142	2.56072	2.28801	2.61125	2.67389	2.55104	0.438725	0.287914	0.444951	0.665014	0.446161	0.297078	0.496905	1.10534	1.90927	1.82938	0.911058	1.33792	0.749583	1.37794	22.8075	170.175	572.336	51.3751	646.518	3.06169	1366.15	549.455
77	078MSVIS	78	1	1.42477	2.38226	2.59927	2.5759	2.33388	2.62032	2.67928	2.56882	0.458271	0.282824	0.439375	0.591543	0.436693	0.290232	0.486382	1.04594	1.59677	1.73699	0.711776	1.2911	0.707214	1.32563	23.4012	164.66	613.594	56.0452	693.04	1.70125	1455.02	597.322
78	079MSVIS	79	1	1.23727	2.37355	2.62242	2.58867	2.35409	2.62752	2.6726	2.57395	0.462565	0.284705	0.416003	0.57632	0.434658	0.287798	0.497265	1.04613	1.51933	1.83425	0.635554	1.34468	0.765643	1.51852	20.665	163.261	604.242	52.6806	677.588	6.54834	1378.48	537.631
79	080MSVIS	80	1	1.49665	2.37964	2.60164	2.51855	2.26362	2.60693	2.66335	2.55982	0.442748	0.298976	0.481521	0.6324	0.469985	0.326745	0.511447	1.06325	1.66899	2.14439	0.817418	1.6287	0.823166	1.27418	24.1225	178.742	534.546	44.9352	603.603	48.1158	1415.79	633.448
80	081MSVIS	81	1	1.27345	2.35065	2.57917	2.59543	2.31345	2.61829	2.67594	2.56867	0.391594	0.286032	0.39336	0.640286	0.425662	0.283556	0.505172	10.3192	1.66931	1.68598	0.766946	1.29058	0.726008	1.42202	22.9492	163.461	723.592	53.4364	799.977	4.72749	1556.43	592.996
81	082MSVIS	82	1	1.36414	2.39694	2.60833	2.55704	2.33093	2.6157	2.67278	2.57272	0.454427	0.27116	0.463341	0.572241	0.451203	0.300702	0.499997	1.08219	1.62916	1.92375	0.680502	1.34542	0.723604	1.32335	26.1577	185.232	589.412	61.5633	677.133	4.51224	1477.79	615.421
82	083MSVIS	83	1	1.50387	2.40867	2.6343	2.54128	2.28509	2.61461	2.66716	2.55709	0.442021	0.265878	0.4793	0.59274	0.460774	0.305144	0.494001	1.06746	1.48414	1.96494	0.694175	1.50913	0.76115	1.26026	27.518	205.113	505.672	50.5841	583.774	35.0876	1352.75	563.863
83	084MSVIS	84	1	1.37055	2.39303	2.60457	2.58056	2.32224	2.62268	2.6759	2.56473	0.446356	0.284775	0.427231	0.618356	0.437249	0.289055	0.50843	1.07266	1.69162	1.78178	0.746568	1.337	0.751082	1.43594	22.8919	165.272	647.513	57.691	728.096	3.18073	1476.4	583.031
84	085MSVIS	85	1	1.52593	2.43223	2.61556	2.59682	2.34285	2.62549	2.68046	2.55841	0.426206	0.274022	0.409714	0.594306	0.429378	0.287543	0.513524	1.02365	1.53871	1.78014	0.72418	1.29078	0.706019	1.51463	28.5898	196.036	689.571	63.4262	781.587	1.74983	1537.9	560.272
85	086MSVIS	86	1	1.17455	2.40395	2.62632	2.56728	2.31274	2.61678	2.67126	2.57912	0.444908	0.277681	0.446726	0.602595	0.452084	0.293203	0.48998	1.04881	1.34224	1.80223	0.678926	1.36589	0.788075	1.33672	25.2222	189.64	633.792	55.5604	714.575	1.12869	1533.64	629.425
86	087MSVIS	87	1	1.36614	2.37189	2.60667	2.55396	2.28097	2.61611	2.66045	2.53451	0.367415	0.279196	0.458142	0.604484	0.454538	0.323115	0.540028	5.11018	1.77268	2.04065	0.709996	1.45805	0.805509	1.5741	23.1896	183.124	557.607	46.2759	627.072	16.9831	1321.45	511.249
87	088MSVIS	88	1	1.244	2.39623	2.61824	2.58666	2.34903	2.6162	2.68052	2.57512	0.451896	0.267903	0.414337	0.589978	0.433174	0.283805	0.492349	1.22271	1.59376	1.80665	0.672281	1.34127	0.723927	1.40645	24.4695	183.706	633.184	55.8436	713.498	1.11799	1454.01	556.807
88	089MSVIS	89	1	1.22746	2.37267	2.60686	2.55578	2.29188	2.61537	2.67018	2.56295	0.459353	0.287714	0.453967	0.62572	0.460613	0.304294	0.502598	1.01603	1.48621	1.90558	0.742133	1.37849	0.754677	1.44297	21.411	164.454	580.622	48.4202	650.453	23.7763	1395.58	580.671
89	090MSVIS	90	1	1.29053	2.38296	2.51532	2.54192	2.26322	2.60919	2.65379	2.51593	0.317425	0.222439	0.475867	0.649037	0.469729	0.325971	0.547903	19.3392	9.92994	2.08008	0.948414	1.5317	0.869725	1.73454	25.5257	169.788	512.283	43.3327	581.142	21.7839	1255.25	504.317
90	091MSVIS	91	1	1.29163	2.35608	2.61486	2.55625	2.30643	2.61282	2.66608	2.5632	0.483659	0.2585	0.456909	0.605221	0.466163	0.300477	0.489959	1.26124	2.69359	1.94658	0.669397	1.40646	0.765884	1.41566	21.0618	173.643	521.965	44.1942	587.221	18.0232	1288.48	527.621
91	092MSVIS	92	1	1.40442	2.34328	2.6269	2.56804	2.25388	2.61689	2.66341	2.54598	0.48149	0.272841	0.446682	0.692478	0.446697	0.314996	0.539391	1.07309	1.34362	1.85246	0.980629	1.40678	0.7871	1.43473	19.6791	177.036	568.629	41.3991	629.708	41.8853	1319.49	512.744
92	093MSVIS	93	1	1.47045	2.41939	2.60983	2.56046	2.32219	2.60982	2.67109	2.56535	0.422491	0.271669	0.446173	0.625764	0.457214	0.29325	0.486977	1.06003	1.63651	1.93039	0.75362	1.38541	0.749076	1.44015	29.1826	184.139	632.195	58.8013	720.179	8.69584	1541.36	637.04
93	094MSVIS	94	1	1.45947	2.43395	2.59408	2.57742	2.32679	2.62466	2.68087	2.57803	0.435964	0.28766	0.429994	0.606106	0.433457	0.278666	0.488789	1.04851	1.57607	1.6637	0.721033	1.26634	0.698093	1.27934	28.8265	172.901	703.131	60.5331	792.491	0.619208	1611.86	646.469
94	095MSVIS	95	1	1.16047	2.38045	2.59407	2.57955	2.31677	2.63443	2.66864	2.58098	0.474639	0.302206	0.44814	0.601182	0.453832	0.302787	0.50373	1.10156	1.6212	1.81938	0.663882	1.33463	0.793938	1.36597	21.6627	147.142	621.55	48.6506	691.863	3.84078	1428	588.997
95	096MSVIS	96	1	1.18937	2.40056	2.61475	2.57048	2.30243	2.61875	2.67125	2.55656	0.426278	0.280957	0.450969	0.615768	0.444099	0.301921	0.508371	1.04787	1.46479	1.88258	0.779912	1.36719	0.753343	1.4556	24.9556	184.081	574.963	50.1469	650.066	2.07435	1369.75	535.606
96	097MSVIS	97	1	1.31012	2.31817	2.57606	2.55475	2.25262	2.62247	2.6747	2.56115	0.41065	0.276543	0.466628	0.635249	0.460772	0.305039	0.50988	8.21761	2.85062	1.86669	0.792347	1.27015	0.732188	1.46868	22.0148	175.027	601.667	45.8702	669.552	52.5719	1461.57	616.99
97	098MSVIS	98	1	1.31268	2.39289	2.60212	2.56842	2.32482	2.6157	2.6719	2.55963	0.444454	0.288679	0.456528	0.626649	0.456542	0.303735	0.507331	1.15452	1.62378	1.87569	0.72195	1.41007	0.78032	1.44995	22.8633	171.195	547.418	47.5416	617.823	17.9968	1314.97	525.95
98	099MSVIS	99	1	1.20431	2.39089	2.57937	2.58577	2.35162	2.62776	2.67554	2.57252	0.33388	0.249079	0.422739	0.585311	0.43589	0.283979	0.501875	5.43707	4.35093	1.69387	0.662335	1.24151	0.684318	1.33482	24.1967	159.171	637.073	60.8277	722.098	5.20436	1455.24	573.969
99	100MSVIS	100	1	1.94245	2.39987	2.60129	2.5776	2.33709	2.62936	2.67771	2.56223	0.437818	0.278249	0.443228	0.616235	0.430518	0.290609	0.507777	1.05512	1.70992	1.63292	0.722256	1.20706	0.678689	1.30668	32.0098	215.965	774.601	76.4148	883.026	3.76528	1806.29	707.295
100	101MSVIS	101	1	1.20716	2.41893	2.60804	2.5407	2.31531	2.61245	2.67611	2.5882	0.418753	0.27752	0.477039	0.609588	0.459318	0.292351	0.468327	0.947129	1.52179	1.93075	0.7267	1.42345	0.747354	1.27465	26.9366	171.769	534.675	52.7032	614.315	4.10877	1427.82	641.736
101	102MSVIS	102	1	1.41352	2.36871	2.61858	2.55683	2.32572	2.61471	2.67824	2.57791	0.487765	0.276649	0.443735	0.621929	0.455084	0.288836	0.480333	1.32416	1.50453	1.84067	0.722359	1.42921	0.743964	1.28265	23.2262	190.285	618.996	55.3807	697.603	6.04828	1517.23	629.342
102	103MSVIS	103	1	1.41558	2.39086	2.59254	2.57716	2.33246	2.62212	2.67146	2.56408	0.437782	0.28027	0.430181	0.607541	0.455496	0.29674	0.49888	0.911613	1.67666	1.87901	0.686102	1.36122	0.766593	1.42397	21.9294	151.869	605.182	54.2208	681.332	9.11756	1390.11	556.912
103	104MSVIS	104	1	1.3254	2.38206	2.63037	2.57414	2.27761	2.61752	2.66306	2.5535	0.465139	0.260276	0.445638	0.620923	0.446572	0.317097	0.545622	0.957067	2.15444	1.84147	0.831637	1.47413	0.848776	1.36838	21.8154	189.967	567.199	48.2042	637.219	20.2749	1340.48	513.291
104	105MSVIS	105	1	1.60814	2.3865	2.61138	2.56133	2.29087	2.62105	2.66287	2.54486	0.431569	0.277243	0.463722	0.604694	0.453419	0.321245	0.536499	0.955581	1.50674	1.95151	0.736226	1.43528	0.81589	1.49329	23.9024	190.763	563.748	48.7322	636.382	16.8691	1364.63	537.488
105	106MSVIS	106	1	1.53664	2.35116	2.59928	2.57641	2.28091	2.623	2.66685	2.56499	0.495115	0.282854	0.44771	0.630535	0.448004	0.310424	0.518438	1.2586	1.80038	1.81209	0.831979	1.35058	0.775669	1.3547	22.3423	178.599	626.258	50.0518	698.652	16.4373	1470.8	593.552
106	107MSVIS	107	1	1.55961	2.3954	2.61876	2.57781	2.3135	2.62284	2.66907	2.54381	0.429964	0.262998	0.434662	0.610758	0.444714	0.297504	0.514191	0.990605	1.65486	1.84268	0.670183	1.3367	0.759135	1.5078	25.7955	200.84	641.546	52.8288	720.17	16.8363	1466.28	545.272
107	108MSVIS	108	1	1.26069	2.35773	2.58053	2.56599	2.25703	2.60691	2.67389	2.55678	0.485515	0.268183	0.438162	0.670645	0.4459	0.30388	0.497418	1.38417	3.68899	2.16311	0.97261	1.33953	0.740335	1.38257	20.0217	154.432	557.504	45.5442	623.069	7.50261	1309.41	531.907
108	109MSVIS	109	1	1.4426	2.42553	2.62527	2.56335	2.31272	2.59972	2.67575	2.57031	0.418297	0.267998	0.430065	0.636194	0.452149	0.280621	0.480579	0.965642	1.54596	1.90245	0.823774	1.44184	0.749243	1.45225	29.8311	208.94	693.953	58.844	782.628	3.4744	1664.37	672.798
109	110MSVIS	110	1	1.33262	2.40568	2.60223	2.55889	2.3257	2.60717	2.67187	2.56472	0.435262	0.281149	0.440191	0.645386	0.457795	0.288766	0.491992	1.05028	1.53235	1.97675	0.807362	1.3401	0.733112	1.52579	24.2626	173.534	626.906	54.1841	705.352	11.753	1491.98	613.088
110	111MSVIS	111	1	1.24746	2.37016	2.57785	2.54285	2.28873	2.60731	2.66672	2.54812	0.422946	0.296779	0.476093	0.650359	0.464321	0.317187	0.488346	6.99387	3.03483	2.40355	0.819504	1.5024	0.854696	1.7807	25.0534	158.121	528.699	46.2475	600	24.7864	1316.95	558.83
111	112MSVIS	112	1	1.5109	2.41009	2.62222	2.58287	2.31509	2.61556	2.67127	2.54693	0.424586	0.274357	0.415671	0.637215	0.438166	0.294016	0.532108	0.880655	1.52955	1.78014	0.794141	1.3575	0.773003	1.57841	24.6076	199.244	672.298	60.4927	757.398	1.16114	1510.19	553.543
112	113MSVIS	113	1	1.22041	2.38929	2.59163	2.57448	2.30437	2.61242	2.66443	2.54345	0.458149	0.278725	0.439251	0.622703	0.44596	0.306375	0.528821	1.30395	1.72716	1.98761	0.761437	1.33622	0.76086	1.66722	25.7992	176.538	619.971	53.682	699.453	7.05751	1423.43	547.437
113	114MSVIS	114	1	1.54165	2.40346	2.60955	2.58411	2.32382	2.62508	2.67107	2.56859	0.440912	0.280026	0.423437	0.640569	0.434767	0.286952	0.501555	0.958491	1.68099	1.79014	0.781575	1.3986	0.776464	1.48191	25.596	187.926	675.73	58.1058	759.432	1.05944	1545.37	598.011
114	115MSVIS	115	1	1.47402	2.39769	2.62424	2.58037	2.32474	2.61926	2.67587	2.5787	0.448994	0.261594	0.427046	0.612435	0.437966	0.280259	0.487578	1.00886	1.61531	1.792	0.745245	1.3332	0.711412	1.40106	24.1137	199.951	641.598	57.5837	723.295	0.771428	1527.33	604.086
115	116MSVIS	116	1	1.20972	2.40774	2.59739	2.56533	2.30985	2.61659	2.68012	2.59297	0.451998	0.284083	0.44065	0.609669	0.447775	0.280199	0.478491	1.14817	1.76082	1.6997	0.770598	1.24652	0.68013	1.18897	26.7802	174.503	652.394	57.6841	736.859	6.68834	1587.12	675.76
116	117MSVIS	117	1	1.12132	2.40527	2.59788	2.55368	2.2963	2.61985	2.67342	2.56662	0.451866	0.275571	0.468525	0.595772	0.463018	0.305601	0.488553	1.17831	2.8543	1.90203	0.770905	1.40847	0.798635	1.76299	24.9984	176.288	591.689	49.4919	666.179	4.94256	1456.44	613.977
117	118MSVIS	118	1	1.2054	2.31538	2.58925	2.56051	2.2726	2.62975	2.66084	2.55046	0.436755	0.302319	0.46288	0.594231	0.457489	0.320007	0.521249	6.24691	1.46949	1.82198	0.714371	1.40697	0.834447	1.4008	20.4994	153.2	572.576	45.6742	638.749	1.45844	1332.66	540.708
118	119MSVIS	119	1	1.56488	2.40396	2.60831	2.57058	2.33667	2.61819	2.67018	2.56233	0.390444	0.289793	0.441004	0.61082	0.446951	0.297432	0.499768	3.1822	1.5374	1.96164	0.729391	1.40462	0.765899	1.47211	26.8692	189.284	645.53	61.7433	734.143	14.3082	1539.27	615.841
119	120MSVIS	120	1	1.6105	2.39741	2.60626	2.56365	2.32499	2.61864	2.67732	2.56949	0.443065	0.286751	0.434945	0.609448	0.439863	0.284507	0.489803	0.94557	1.50915	1.72542	0.732419	1.33142	0.688051	1.25205	26.2082	187.791	656.016	60.9164	743.141	3.0001	1569.98	639.052
120	121MSVIS	121	1	1.51167	2.41409	2.61715	2.54923	2.33512	2.59594	2.67543	2.57746	0.450627	0.281136	0.449292	0.601422	0.455058	0.284685	0.469073	1.00289	1.56238	1.83803	0.733155	1.39444	0.728884	1.27544	26.6459	192.354	616.864	63.7973	707.307	3.42471	1559.06	659.395
121	122MSVIS	122	1	1.31439	2.41274	2.59408	2.56159	2.31755	2.60793	2.67149	2.56083	0.415455	0.248912	0.447186	0.622854	0.453638	0.305607	0.503583	1.02349	3.35468	1.93529	0.755201	1.39918	0.769268	1.41124	26.683	173.524	601.988	52.6414	681.313	1.40665	1446.48	591.642
122	123MSVIS	123	1	1.18021	2.39999	2.61472	2.56905	2.31016	2.61727	2.68068	2.5859	0.452646	0.265242	0.424305	0.594071	0.443321	0.274073	0.470992	1.14374	1.56769	1.69921	0.680717	1.26819	0.65431	1.2483	24.2972	176.116	632.169	52.8633	709.33	1.68958	1508.25	622.8
123	124MSVIS	124	1	1.39074	2.3649	2.61433	2.57535	2.31535	2.62301	2.67584	2.56684	0.474083	0.288692	0.438408	0.621597	0.448566	0.292151	0.49255	1.24122	1.42481	1.82487	0.730584	1.33117	0.758445	1.43995	21.1287	172.699	635.334	53.4691	709.932	1.77633	1479.84	597.21
124	125MSVIS	125	1	1.4652	2.40398	2.62245	2.56158	2.3264	2.61498	2.68139	2.58181	0.425101	0.268174	0.44592	0.60662	0.448341	0.28246	0.484858	0.925858	1.49537	1.7569	0.739311	1.3028	0.678327	1.23247	24.3193	185.598	593.658	54.8141	672.792	5.33605	1459.9	601.514
125	126MSVIS	126	1	1.20662	2.35588	2.57896	2.53855	2.30904	2.61119	2.66403	2.53887	0.449561	0.270009	0.47561	0.611189	0.474944	0.320425	0.510504	2.61846	3.19495	2.01621	0.691509	1.4867	0.873024	1.52723	22.1785	160.435	564.025	48.4969	634.7	5.37219	1361.44	566.306
126	127MSVIS	127	1	1.635	2.35909	2.62446	2.5884	2.3467	2.61607	2.67613	2.52413	0.480856	0.272658	0.412832	0.611816	0.422772	0.287763	0.509267	2.37816	1.77036	1.83197	0.737448	1.31677	0.72122	1.94306	28.776	210.583	690.881	65.5079	785.164	1.21317	1541.19	545.444
127	128MSVIS	128	1	1.4858	2.38084	2.584	2.57577	2.2797	2.62486	2.67069	2.53707	0.463458	0.292563	0.441237	0.725921	0.443489	0.302982	0.53228	1.62971	1.56802	1.76488	1.07591	1.22686	0.698605	1.45879	26.4962	168.186	633.719	52.9166	713.132	7.13182	1419.67	538.35
128	129MSVIS	129	1	1.22775	2.34978	2.56947	2.54879	2.26531	2.61345	2.6525	2.53323	0.476867	0.305082	0.455128	0.6767	0.477935	0.334824	0.532204	1.08049	1.68977	2.05943	0.898247	1.55644	0.924682	1.58894	17.7199	133.104	534.276	39.5905	591.586	10.2846	1213.09	488.397
129	131MSVIS	130	1	1.12555	2.38896	2.60973	2.52772	2.31964	2.60683	2.66496	2.57782	0.449158	0.286745	0.486341	0.609028	0.485339	0.303938	0.472682	0.908832	1.44637	2.07196	0.740245	1.5175	0.812854	1.3464	22.8516	161.245	509.671	51.5179	584.041	5.90912	1367.38	622.098
130	132MSVIS	131	1	1.33415	2.40611	2.61073	2.56711	2.33853	2.61024	2.67319	2.56895	0.452895	0.279044	0.432463	0.59037	0.44631	0.285095	0.492949	1.17388	1.73664	1.86069	0.666231	1.38743	0.748157	1.41159	26.885	189.009	629.688	59.6973	716.27	5.09517	1508.95	603.674
131	133MSVIS	132	1	1.18494	2.33015	2.57326	2.58171	2.31275	2.62295	2.66906	2.53794	0.456955	0.260929	0.426951	0.626053	0.438509	0.297453	0.527199	3.12873	3.49209	1.80106	0.74362	1.24307	0.753471	1.68298	23.1134	170.557	669.765	54.4573	747.336	1.00957	1463.75	545.861
132	134MSVIS	133	1	1.28378	2.38586	2.58735	2.585	2.27993	2.61553	2.67943	2.55373	0.469128	0.292944	0.401944	0.69776	0.422552	0.28525	0.50631	1.66351	1.97667	1.74874	1.01704	1.34257	0.739319	1.51638	29.2856	171.546	693.304	58.7072	781.297	5.79241	1532.84	579.994
133	135MSVIS	134	1	1.40587	2.40358	2.61319	2.61722	2.30495	2.62876	2.67094	2.5469	0.439019	0.26617	0.389419	0.6209	0.411878	0.290864	0.534935	1.20865	1.59365	1.74466	0.799857	1.29748	0.76259	1.61902	30.0055	205.261	708.247	58.3225	796.575	2.78362	1511.49	509.654
134	136MSVIS	135	1	1.58824	2.39332	2.60335	2.57528	2.31258	2.60969	2.67586	2.55074	0.444129	0.252962	0.421712	0.6522	0.437219	0.287677	0.504067	1.37052	3.42906	1.83861	0.866463	1.29695	0.710009	1.51039	28.9219	179.192	618.095	60.8043	707.821	3.37184	1415.96	528.945
135	137MSVIS	136	1	1.28453	2.39805	2.61163	2.57673	2.28097	2.60477	2.66971	2.53238	0.424696	0.284952	0.395177	0.652825	0.460252	0.291032	0.515527	1.11382	1.199	1.86226	0.906437	1.44745	0.763353	1.30594	25.1677	175.154	687.832	51.2899	764.289	20.0527	1478.73	539.285
136	138MSVIS	137	1	1.27887	2.39195	2.59133	2.57744	2.3247	2.61112	2.6667	2.54696	0.448919	0.295538	0.421275	0.638642	0.449417	0.300001	0.513814	1.40729	1.77856	1.98274	0.81917	1.46165	0.835377	1.63942	27.8807	159.803	642.095	55.9456	725.921	1.08576	1431.5	545.779
137	139MSVIS	138	1	1.11458	2.42985	2.6339	2.5545	2.31675	2.60356	2.67045	2.55553	0.394635	0.270691	0.441597	0.630302	0.45629	0.29235	0.494182	0.842343	1.47044	1.97158	0.810723	1.56284	0.815903	1.41144	27.3495	199.954	578.067	54.8629	660.279	1.06665	1421.95	561.713
138	140MSVIS	139	1	1.2791	2.37193	2.57752	2.58829	2.28831	2.62404	2.66729	2.54736	0.459814	0.29963	0.417367	0.659026	0.432483	0.305572	0.519918	1.39682	1.90076	1.87327	0.86182	1.3905	0.82962	1.5328	25.0691	161.139	646.017	50.8635	721.95	13.1121	1395.57	512.484
139	141MSVIS	140	1	1.25341	2.27904	2.58699	2.5759	2.2047	2.61379	2.66875	2.54679	0.42858	0.269507	0.429748	0.634677	0.440296	0.303379	0.509949	7.85049	3.26263	2.25913	3.762	1.38272	0.783664	1.5927	25.9116	181.714	636.71	55.0771	717.699	2.36768	1445.79	546.377
140	142MSVIS	141	1	1.10961	2.35195	2.57687	2.56828	2.29837	2.60684	2.66796	2.55474	0.459449	0.281568	0.438391	0.675811	0.445937	0.306625	0.510452	3.44666	4.05951	1.85171	0.881565	1.36919	0.781267	1.48139	23.4981	158.839	625.006	53.0846	701.589	1.04525	1428.94	568.515
141	143MSVIS	142	1	1.40896	2.27531	2.58538	2.56393	2.25819	2.62129	2.66282	2.51638	0.414959	0.270187	0.462567	0.63908	0.466427	0.325111	0.535929	9.21363	3.15336	2.064	1.92319	1.43682	0.846547	2.08191	26.5588	184.887	628.592	52.3822	707.533	5.83871	1431.82	539.396
142	144MSVIS	143	1	1.38807	2.38837	2.58409	2.60055	2.30132	2.62377	2.66879	2.54502	0.444275	0.290825	0.40551	0.66103	0.429868	0.296187	0.523913	1.19607	1.74387	1.7938	0.869246	1.31996	0.794729	1.59535	28.0627	164.04	731.757	56.7153	816.535	1.2576	1542.16	561.588
143	145MSVIS	144	1	1.45529	2.36002	2.59745	2.59687	2.29355	2.63095	2.67565	2.54447	0.456605	0.269066	0.415497	0.651939	0.426483	0.291746	0.523539	3.70065	2.5396	1.78345	0.775746	1.26198	0.745187	1.53442	26.7787	180.572	704.58	53.3494	784.709	10.6047	1516.46	551.176
144	146MSVIS	145	1	1.40827	2.38102	2.58939	2.59253	2.32398	2.61829	2.67215	2.55421	0.45262	0.252725	0.410184	0.609051	0.440551	0.298087	0.510418	1.39307	3.78247	1.86657	0.719123	1.35134	0.786685	1.54546	24.0955	150.855	616.502	51.6483	692.246	4.08258	1349.43	506.333
145	147MSVIS	146	1	1.33256	2.41515	2.59354	2.58783	2.32975	2.623	2.6745	2.55991	0.398266	0.275548	0.41835	0.621515	0.429142	0.286772	0.504988	0.843583	1.68311	1.73432	0.779241	1.28451	0.725241	1.44411	26.3384	166.498	669.619	61.0438	757.001	0.491729	1497.05	573.551
146	148MSVIS	147	1	1.4363	2.40442	2.61078	2.57285	2.29488	2.61834	2.672	2.55517	0.45663	0.269469	0.432864	0.622762	0.440744	0.292339	0.507133	1.1712	1.69056	1.8355	0.84934	1.33943	0.729404	1.36797	28.3424	192.387	645.144	61.5215	735.008	3.04141	1506.39	578.993
147	149MSVIS	148	1	1.42915	2.40098	2.6176	2.58423	2.32877	2.62611	2.6766	2.57551	0.426604	0.27083	0.431505	0.614214	0.433298	0.289642	0.49744	0.894428	1.59127	1.67486	0.721118	1.2722	0.698387	1.2928	24.9727	201.945	661.077	61.9851	748.034	3.27045	1553.6	603.621
148	150MSVIS	149	1	1.38905	2.37372	2.59116	2.58316	2.28803	2.62511	2.67525	2.55916	0.458658	0.290841	0.438244	0.648224	0.441093	0.29972	0.510641	1.11985	1.73133	1.7903	0.834704	1.29392	0.74484	1.45285	23.0923	161.149	628.731	48.7139	700.537	1.96207	1423.8	562.119
149	151MSVIS	150	1	1.42689	2.39133	2.616	2.60045	2.32622	2.62434	2.66901	2.56862	0.465676	0.27263	0.403271	0.589726	0.425114	0.284912	0.503901	1.14068	1.51637	1.75239	0.669395	1.36191	0.770615	1.48084	23.4414	181.25	663.631	55.4306	742.503	3.90146	1475.13	551.373
150	153MSVIS	151	1	1.02447	1.89225	2.53381	2.53885	2.20527	2.58624	2.65717	2.54352	0.331605	0.220226	0.468564	0.583913	0.473555	0.310404	0.50365	94.4704	10.8121	2.01088	3.25689	1.48624	0.847841	1.51741	21.4613	149.005	509.663	42.7566	573.881	5.98427	1244.59	521.704
151	154MSVIS	152	1	1.42596	2.39976	2.60914	2.5645	2.33073	2.61704	2.6755	2.5598	0.438639	0.282231	0.453471	0.600936	0.447015	0.295561	0.47731	1.17109	1.78178	1.82207	0.701161	1.33189	0.75637	1.73933	24.7022	170.768	590.175	58.894	673.771	1.35851	1429.23	584.694
152	155MSVIS	153	1	1.39064	2.40633	2.60367	2.5791	2.30917	2.62502	2.67893	2.56418	0.430016	0.284669	0.432306	0.643952	0.43825	0.285897	0.499297	0.952386	1.71791	1.78922	0.8133	1.26244	0.709246	1.42352	26.8885	185.994	684.108	57.3302	768.326	2.88024	1565.79	611.469
153	157MSVIS	154	1	1.38629	2.41994	2.61697	2.54711	2.33446	2.60139	2.66747	2.55188	0.421535	0.275024	0.458842	0.616332	0.465016	0.304742	0.504857	0.879961	1.61012	1.94856	0.757947	1.44842	0.80582	1.44404	28.0802	186.659	593.512	59.501	681.094	4.02555	1474.27	606.519
154	158MSVIS	155	1	1.26204	2.37881	2.58023	2.5635	2.2856	2.61542	2.67335	2.57188	0.449881	0.298099	0.454863	0.637286	0.457949	0.298181	0.495763	0.95099	1.52052	1.83928	0.743675	1.31186	0.746741	1.38545	21.2887	148.206	598.552	50.7983	670.639	0.9739	1422.27	603.429
155	159MSVIS	156	1	1.44589	2.40389	2.61807	2.57467	2.29817	2.62037	2.67953	2.57269	0.447837	0.275987	0.430415	0.629025	0.426676	0.280564	0.471135	1.07304	1.66844	1.74024	0.759401	1.27763	0.670182	1.28868	24.5442	190.144	633.426	51.1996	709.17	13.3452	1513.64	614.327
156	160MSVIS	157	1	1.57779	2.3966	2.60989	2.55392	2.30662	2.61978	2.67704	2.55175	0.465784	0.285205	0.462841	0.631258	0.44996	0.2924	0.508847	1.21947	1.72099	1.7321	0.72627	1.29764	0.695894	1.35586	26.7311	197.582	614.306	53.8319	694.869	5.15983	1479.56	587.105
157	161MSVIS	158	1	1.41087	2.40668	2.60122	2.56347	2.30458	2.61006	2.66932	2.54352	0.39235	0.274491	0.450601	0.629737	0.456729	0.310169	0.529175	0.772811	1.51942	1.8521	0.703619	1.37975	0.767533	1.52054	24.7617	176.708	604.335	48.4767	677.574	8.44476	1388.22	533.943
158	163MSVIS	159	1	1.48324	2.42142	2.61052	2.58028	2.34151	2.62466	2.67756	2.57232	0.422594	0.277151	0.426269	0.590594	0.43242	0.282843	0.487606	1.00265	1.48961	1.77078	0.67535	1.3385	0.729853	1.37313	28.32	169.968	631.524	61.7771	721.621	4.67353	1468.23	576.645
159	164MSVIS	160	1	1.23921	2.42326	2.61209	2.56894	2.32703	2.61016	2.67239	2.56669	0.407857	0.278962	0.434523	0.592916	0.441514	0.28522	0.490901	0.880077	1.59313	1.82912	0.731356	1.40008	0.754501	1.41522	26.5916	173.806	584.606	55.6105	666.808	1.50092	1406.32	565.705
160	165MSVIS	161	1	1.20817	2.33496	2.57182	2.55925	2.24445	2.59912	2.65851	2.55112	0.403618	0.27566	0.461635	0.68128	0.470717	0.321176	0.523376	4.81636	2.783	2.10398	2.17557	1.37573	0.80919	1.4783	22.4295	162.547	588.041	47.659	658.13	12.6642	1397.89	577.215
161	001MSVIS	1	2	1.48187	2.38068	2.61664	2.57236	2.32857	2.62112	2.66973	2.55113	0.48881	0.281305	0.434768	0.613638	0.436493	0.293564	0.513983	1.27368	1.41044	1.82501	0.703529	1.35174	0.731784	1.52552	22.8868	185.19	587.211	54.0401	664.138	4.21934	1373.29	523.957
162	002MSVIS	2	2	1.19853	2.34919	2.57974	2.55133	2.26771	2.61525	2.65892	2.54925	0.470072	0.284262	0.46704	0.647652	0.464509	0.313624	0.502244	1.2384	3.20986	1.89741	0.838636	1.39186	0.789102	1.7058	20.7685	159.248	560.31	45.194	626.273	26.6703	1358.68	573.157
163	003MSVIS	3	2	1.32884	2.37622	2.57939	2.55418	2.30966	2.59992	2.66681	2.572	0.301853	0.218743	0.450351	0.65465	0.460885	0.29427	0.488493	21.6052	7.47861	1.92965	0.887878	1.437	0.778387	1.42072	26.6776	179.229	609.163	59.8852	695.726	25.7957	1504.63	629.675
164	004MSVIS	4	2	1.15474	2.40533	2.60622	2.54304	2.30414	2.61839	2.6733	2.55336	0.458191	0.280266	0.478542	0.616807	0.463084	0.298517	0.501617	1.10926	1.53863	1.8309	0.760774	1.34024	0.7237	1.33071	24.6104	172.2	545.163	49.5355	619.309	2.27872	1364.45	572.945
165	005MSVIS	5	2	1.47951	2.39043	2.58431	2.57926	2.30904	2.61974	2.67255	2.55132	0.42796	0.258856	0.43494	0.618047	0.445259	0.296497	0.514262	1.0445	3.57606	1.7696	0.737818	1.29818	0.738114	1.43055	25.5416	176.058	659.812	54.9397	740.293	6.33254	1482.26	565.912
166	006MSVIS	6	2	1.45385	2.34942	2.61624	2.5532	2.19037	2.62076	2.6641	2.53989	0.484954	0.237316	0.462096	0.75116	0.460778	0.314449	0.530926	1.14733	4.00029	1.84594	1.25279	1.36605	0.743341	1.38077	22.0912	196.579	575.44	37.0962	634.627	42.8656	1385.35	554.141
167	007MSVIS	7	2	1.32422	2.39366	2.61502	2.58747	2.32626	2.61715	2.6734	2.56718	0.471729	0.275612	0.41993	0.593898	0.434111	0.282839	0.486847	1.11135	1.51276	1.76345	0.658866	1.28907	0.720428	1.37515	23.2383	160.03	642.128	53.406	718.772	10.2499	1440.98	562.177
168	008MSVIS	8	2	1.44435	2.39029	2.61751	2.58956	2.34617	2.6232	2.67902	2.56701	0.44349	0.278367	0.413057	0.595125	0.434581	0.284887	0.477566	1.0841	1.71045	1.67967	0.708995	1.29167	0.755784	1.87693	24.7447	195.807	728.77	59.1501	812.665	8.85064	1641.36	632.888
169	009MSVIS	9	2	1.25563	2.38304	2.60389	2.53968	2.29944	2.59778	2.65834	2.5444	0.490339	0.286328	0.466419	0.635351	0.473152	0.317713	0.507166	2.25751	1.8373	2.11727	0.898137	1.50874	0.832434	1.45583	26.4449	175.468	565.108	51.9216	643.475	10.3124	1401.87	582.924
170	010MSVIS	10	2	1.35175	2.40125	2.61242	2.57403	2.32541	2.62124	2.66799	2.54695	0.443142	0.277463	0.43251	0.642431	0.457762	0.303753	0.518577	1.05558	1.65239	1.9089	0.748074	1.41647	0.811065	1.55935	25.0711	183.393	635.303	53.2732	713.647	5.33582	1454	556.959
171	011MSVIS	11	2	1.42188	2.40314	2.61482	2.56398	2.28795	2.60833	2.67123	2.54642	0.427796	0.277389	0.45157	0.620071	0.454367	0.298695	0.504437	1.08814	1.64274	1.89994	0.845498	1.39642	0.765697	1.47101	28.1111	203.911	588.746	53.94	670.797	5.2496	1449.41	574.702
172	012MSVIS	12	2	1.42472	2.39734	2.61589	2.55434	2.32748	2.61089	2.67984	2.56141	0.457719	0.285261	0.447679	0.579748	0.45284	0.291365	0.492389	1.09278	1.7194	1.93494	0.680341	1.41667	0.72021	1.4309	24.04	184.956	571.468	55.3055	650.814	8.74207	1426.42	590.649
173	013MSVIS	13	2	1.38623	2.38609	2.60038	2.5811	2.30079	2.63069	2.67084	2.55236	0.436878	0.285174	0.42952	0.583599	0.435542	0.300368	0.525852	1.02105	1.86341	1.85109	0.63152	1.36306	0.764161	1.53035	24.2736	186.013	665.22	50.2597	739.753	18.3571	1494.87	569.103
174	014MSVIS	14	2	1.38922	2.3769	2.62062	2.55806	2.27125	2.61075	2.66057	2.54608	0.461724	0.273398	0.451091	0.637963	0.467481	0.316642	0.508378	1.08317	1.37659	1.99608	0.835745	1.44506	0.795697	1.42947	20.5814	168.506	507.369	41.5289	569.479	50.939	1238.3	500.319
175	015MSVIS	15	2	1.6419	2.36839	2.61362	2.56263	2.3095	2.62767	2.67467	2.54142	0.470957	0.283312	0.450321	0.634496	0.446643	0.29599	0.507993	1.24084	1.74584	1.81201	0.779769	1.26408	0.69931	1.44804	24.2561	187.484	629.142	56.5992	709.997	13.8831	1472.33	574.849
176	016MSVIS	16	2	1.15065	2.38414	2.58728	2.56774	2.29824	2.62189	2.67383	2.5803	0.441848	0.262329	0.44364	0.623364	0.44566	0.291893	0.474802	0.980139	4.12596	1.70658	0.725421	1.30501	0.730654	1.20757	24.1491	172.802	604.27	52.2877	680.707	17.5199	1467.63	614.118
177	017MSVIS	17	2	1.27225	2.36382	2.61763	2.57288	2.29411	2.61809	2.67041	2.57755	0.489713	0.285241	0.451801	0.629765	0.443286	0.29997	0.496672	1.17673	1.59639	1.76152	0.801284	1.3535	0.77333	1.31351	20.5333	175.232	621.964	48.7923	691.29	7.60454	1466.64	600.116
178	018MSVIS	18	2	1.4665	2.39011	2.61548	2.5803	2.30284	2.62576	2.67936	2.55442	0.500845	0.2662	0.428186	0.583461	0.43058	0.286256	0.509035	1.4437	1.66637	1.66853	0.625026	1.26158	0.69192	1.34637	24.8056	182.858	627.297	49.5097	701.613	13.7403	1415.23	530.76
179	019MSVIS	19	2	1.26577	2.39799	2.60858	2.57828	2.31561	2.62502	2.67384	2.55641	0.43862	0.278657	0.43572	0.612558	0.436403	0.296365	0.505487	1.06555	1.64089	1.78513	0.712967	1.32703	0.741103	1.44557	22.1162	165.844	568.409	45.809	636.335	12.0751	1302.73	500.554
180	020MSVIS	20	2	1.2482	2.36879	2.60924	2.56798	2.29899	2.61208	2.66097	2.56725	0.457183	0.282722	0.449175	0.605927	0.461004	0.313714	0.504487	1.06451	1.64219	1.95949	0.708637	1.5029	0.879133	1.47689	20.6231	159.683	551.931	46.9707	619.525	11.3794	1314.83	535.623
181	021MSVIS	21	2	1.55046	2.39261	2.61223	2.56292	2.32194	2.60557	2.67418	2.55029	0.469394	0.269413	0.439337	0.652044	0.452344	0.295168	0.529664	1.16696	1.58024	1.85315	0.851887	1.39113	0.740526	1.52987	25.7757	199.477	637.02	58.0143	720.81	1.02512	1490.8	570.512
182	022MSVIS	22	2	1.35909	2.42521	2.62646	2.56262	2.3272	2.61794	2.67188	2.5568	0.412255	0.275582	0.458616	0.600317	0.45085	0.299245	0.505729	0.974649	1.54089	1.92395	0.68244	1.4444	0.785728	1.47108	26.4166	200.624	579.512	54.2437	660.172	8.46975	1426.55	565.753
183	023MSVIS	23	2	1.16259	2.37398	2.58083	2.5208	2.2511	2.60527	2.66595	2.56723	0.452871	0.298697	0.508683	0.637642	0.477862	0.312559	0.500034	1.24458	1.81443	1.95295	0.890255	1.43237	0.781543	1.24853	27.0386	177.17	561.034	50.121	638.194	25.7575	1499.81	684.447
184	024MSVIS	24	2	1.38458	2.26552	2.52923	2.54706	2.24123	2.60456	2.6576	2.49665	0.466192	0.297184	0.448002	0.657649	0.471852	0.334944	0.56753	8.16524	4.32415	2.03498	0.975437	1.35353	0.790407	1.48446	20.0424	156.306	614.895	39.8253	674.763	35.119	1348.2	517.127
185	025MSVIS	25	2	1.39512	2.40139	2.60905	2.56711	2.31937	2.62361	2.67781	2.57126	0.42703	0.282679	0.446682	0.584712	0.449811	0.293173	0.49178	0.863465	1.49756	1.74325	0.650573	1.35006	0.715373	1.31984	22.6377	167.659	557.716	46.8739	627.228	14.1561	1336.85	541.959
186	026MSVIS	26	2	1.3849	2.38687	2.59574	2.5631	2.29299	2.61793	2.67337	2.56447	0.447994	0.276767	0.444915	0.654932	0.449817	0.294896	0.503445	1.09881	1.82723	1.71608	0.821843	1.34303	0.736475	1.27049	25.7606	175.434	639.108	50.2837	715.152	8.45289	1493.28	602.694
187	027MSVIS	27	2	1.31967	2.36629	2.59578	2.55903	2.2758	2.62391	2.67063	2.56271	0.452018	0.26022	0.4677	0.612208	0.451769	0.308791	0.504713	1.01672	2.41188	1.84546	0.747924	1.36478	0.759011	1.33652	22.4418	165.189	571.532	50.092	644.066	14.0577	1398.84	589.588
188	028MSVIS	28	2	1.28733	2.37772	2.59846	2.58218	2.32936	2.61803	2.67149	2.57286	0.451615	0.285836	0.427208	0.584571	0.432318	0.289241	0.481001	1.01155	1.4297	1.7877	0.659711	1.32605	0.726514	1.36565	23.5558	164.772	612.498	56.1717	692.225	1.66223	1440.18	583.183
189	029MSVIS	29	2	1.25231	2.39518	2.60868	2.58825	2.32638	2.6278	2.6728	2.58283	0.456135	0.257144	0.422659	0.58585	0.43513	0.289118	0.494326	1.27561	3.54683	1.76601	0.632938	1.40479	0.811174	1.38041	24.8303	177.425	629.114	52.7261	706.671	3.12348	1460.42	576.322
190	030MSVIS	30	2	1.35717	2.41273	2.61565	2.57802	2.32159	2.61615	2.67093	2.57194	0.430997	0.275495	0.430886	0.605369	0.446918	0.289949	0.499223	0.935838	1.40501	1.97558	0.678478	1.40374	0.773262	1.51698	23.889	171.261	614.857	56.8848	695.631	10.6024	1452.11	585.222
191	031MSVIS	31	2	1.34943	2.34585	2.60575	2.54934	2.32175	2.63268	2.68189	2.58244	0.452941	0.281782	0.460389	0.582238	0.448493	0.289633	0.47134	3.36784	2.14267	1.82201	0.701139	1.24404	0.650295	1.26858	22.4885	173.394	612.129	56.0297	690.647	17.6178	1529.82	665.777
192	032MSVIS	32	2	1.208	2.35325	2.61081	2.55347	2.307	2.6191	2.67579	2.57402	0.495313	0.291263	0.454915	0.622369	0.451761	0.299501	0.489034	1.2964	1.63143	2.25242	0.785655	1.39868	0.745226	1.28741	21.8455	177.138	569.037	50.5218	641.404	8.2501	1422.05	603.504
193	033MSVIS	33	2	1.52557	2.36361	2.62032	2.58395	2.28475	2.63711	2.6726	2.55211	0.454541	0.283766	0.44087	0.625319	0.437502	0.304372	0.531628	1.05916	1.56918	1.7685	0.767393	1.34246	0.773681	1.46976	21.5123	175.17	610.432	44.3725	676.317	13.2124	1387.28	535.795
194	034MSVIS	34	2	1.32524	2.36205	2.59547	2.59683	2.30163	2.61998	2.66712	2.55421	0.479817	0.282277	0.398542	0.627456	0.4368	0.298399	0.530145	1.19897	1.46115	1.77155	0.779785	1.27597	0.762514	1.51627	21.5845	166.811	685.026	53.9858	760.596	1.87699	1463.56	536.153
195	035MSVIS	35	2	1.4064	2.40193	2.60541	2.57226	2.3158	2.62354	2.6705	2.57163	0.46148	0.280635	0.444685	0.582964	0.438528	0.293196	0.489661	1.3495	1.49047	1.79855	0.658648	1.33283	0.734486	1.36244	27.8239	175.529	612.935	54.7573	695.517	3.30682	1458.99	587.948
196	036MSVIS	36	2	1.54713	2.32538	2.6019	2.59019	2.31397	2.62332	2.67459	2.55413	0.453832	0.288204	0.422494	0.626532	0.440597	0.2999	0.51648	3.53461	1.75091	1.83759	0.755177	1.30821	0.749808	1.57321	22.4649	181.154	690.947	59.9778	773.39	4.7805	1533.46	578.916
197	037MSVIS	37	2	1.49518	2.39196	2.59681	2.57106	2.31125	2.61876	2.67703	2.57222	0.455341	0.285067	0.441544	0.637346	0.446087	0.286544	0.495959	1.11395	1.72332	1.76917	0.767254	1.30488	0.737529	1.34532	23.9841	164.571	663.053	57.9964	745.034	8.36347	1542.5	632.894
198	038MSVIS	38	2	1.11626	2.35051	2.60525	2.55528	2.28287	2.5891	2.66725	2.55802	0.488065	0.280313	0.448615	0.649782	0.464987	0.297338	0.491404	1.40312	1.49198	1.90102	0.922787	1.392	0.74109	1.37594	23.0827	178.895	571.926	51.9094	646.918	6.84512	1427.32	601.511
199	039MSVIS	39	2	1.26324	2.326	2.59493	2.5239	2.26847	2.59133	2.64788	2.53228	0.501105	0.263585	0.480239	0.612634	0.486936	0.335346	0.541125	1.32923	1.86814	2.13059	0.822274	1.51856	0.826283	1.42893	20.9174	167.95	499.292	46.3575	566.567	6.87512	1263.92	529.4
200	040MSVIS	40	2	1.36772	2.37081	2.62161	2.55083	2.29172	2.62021	2.66313	2.55083	0.391438	0.240307	0.467026	0.617806	0.460905	0.312542	0.513015	6.77576	3.56035	2.00133	0.733096	1.47789	0.809959	1.47773	22.6448	183.901	531.513	44.8465	599.004	20.5408	1314.71	531.804
201	041MSVIS	41	2	1.67017	2.3743	2.59966	2.57901	2.29795	2.6267	2.66614	2.53884	0.465374	0.28587	0.441565	0.606036	0.443222	0.311014	0.535907	1.25857	1.52064	1.82873	0.706164	1.2958	0.761326	1.46822	22.2297	164.027	617.195	49.1598	688.585	16.057	1375.01	522.396
202	042MSVIS	42	2	1.38515	2.41025	2.63568	2.54542	2.33487	2.6022	2.67756	2.55786	0.444817	0.273484	0.439949	0.598104	0.469294	0.284083	0.493404	0.950327	1.30404	1.97712	0.693742	1.45313	0.721017	1.2687	25.913	194.785	588.82	57.3923	672.126	0.786497	1471.94	605.034
203	043MSVIS	43	2	1.43881	2.42155	2.61268	2.55859	2.30715	2.61456	2.67062	2.55998	0.438463	0.271653	0.445458	0.607684	0.457788	0.286715	0.492195	1.03661	1.68627	1.89212	0.713286	1.39429	0.752435	1.42399	27.3684	185.577	611.429	52.7392	691.537	6.93692	1472.77	595.655
204	044MSVIS	44	2	1.48715	2.41737	2.59034	2.57562	2.30733	2.62387	2.68138	2.58105	0.438507	0.290514	0.43177	0.621119	0.439269	0.291092	0.488501	0.989003	1.58976	1.70267	0.765871	1.30901	0.737809	1.2507	27.2801	169.719	677.534	59.7325	764.547	6.53619	1568.32	634.051
205	045MSVIS	45	2	1.50068	2.39466	2.62299	2.58957	2.33338	2.63231	2.66593	2.55138	0.453301	0.276559	0.43782	0.588616	0.433988	0.306073	0.533894	1.20248	1.77017	1.83039	0.690461	1.4034	0.848102	1.57338	25.0186	197.545	627.567	53.3074	705.894	15.7828	1429.46	526.024
206	046MSVIS	46	2	1.49089	2.42438	2.60188	2.55353	2.30074	2.61091	2.67082	2.54111	0.414058	0.248622	0.458053	0.629795	0.464515	0.302991	0.502013	0.989255	2.78715	1.91447	0.757797	1.31691	0.729764	1.46116	26.881	172.006	589.1	49.1723	665.153	10.1149	1406.22	569.064
207	047MSVIS	47	2	1.47644	2.3881	2.61262	2.56078	2.29183	2.61321	2.66567	2.55661	0.459383	0.270495	0.458133	0.623373	0.46039	0.308981	0.521417	1.19241	1.60907	1.93557	0.770223	1.46143	0.818596	1.47869	25.2409	184.736	586.244	53.8784	665.363	4.47955	1413.67	563.568
208	048MSVIS	48	2	1.37139	2.36464	2.59099	2.58543	2.24019	2.62387	2.67117	2.54739	0.479921	0.282004	0.42636	0.688483	0.445357	0.304319	0.535538	1.05281	1.68878	2.11974	1.00879	1.29374	0.748639	1.581	20.9191	169.2	672.509	45.6715	739.099	15.3507	1469.9	561.601
209	049MSVIS	49	2	1.3092	2.39382	2.59963	2.56176	2.32206	2.61456	2.67224	2.55957	0.435802	0.285329	0.438757	0.613407	0.453773	0.2927	0.494578	1.09512	1.63129	1.85367	0.689855	1.36985	0.744906	1.41296	25.3579	182.184	633.222	55.5868	714.167	3.51482	1487.64	591.285
210	050MSVIS	50	2	1.2676	2.40401	2.58399	2.57624	2.34072	2.62016	2.67637	2.5745	0.432277	0.285672	0.427848	0.583477	0.44305	0.285715	0.503231	0.857623	1.9756	1.78766	0.676139	1.33788	0.722988	1.4098	23.9999	173.379	649.632	58.0465	731.679	8.7707	1518.6	613.547
211	051MSVIS	51	2	1.1668	2.31547	2.58862	2.56706	2.30139	2.62445	2.67571	2.57407	0.546778	0.303581	0.458941	0.606738	0.45468	0.302283	0.497162	1.51005	1.62484	1.76956	0.681624	1.28631	0.719432	1.27218	18.4394	143.64	573.024	47.2806	638.744	14.2212	1382.57	600.189
212	052MSVIS	52	2	1.15161	2.41904	2.60488	2.5596	2.33485	2.61923	2.6783	2.57939	0.463411	0.28858	0.444697	0.573596	0.443539	0.285	0.463245	1.24657	1.56721	1.81612	0.645339	1.4337	0.753947	1.56276	27.9674	181.012	595.433	54.2035	677.604	8.5752	1487.27	628.65
213	053MSVIS	53	2	1.43164	2.37687	2.59213	2.56712	2.32034	2.62457	2.66684	2.54787	0.359092	0.29301	0.450843	0.625161	0.456129	0.302987	0.509668	6.57811	1.71688	1.97883	0.71273	1.35466	0.823047	1.62714	22.9712	155.993	600.216	55.9273	679.114	5.00287	1401.75	566.639
214	054MSVIS	54	2	1.3597	2.3828	2.60386	2.57793	2.3061	2.62039	2.67352	2.58261	0.447495	0.285372	0.426384	0.648536	0.442373	0.288494	0.483182	1.01169	1.63958	1.73054	0.807006	1.32193	0.754886	1.29684	24.0942	176.503	661.097	56.3562	741.548	3.8853	1538.56	620.513
215	055MSVIS	55	2	1.579	2.41165	2.62118	2.58214	2.31135	2.62017	2.67543	2.55768	0.449988	0.263692	0.418919	0.631889	0.43768	0.287208	0.497884	1.25593	1.40746	1.8196	0.767408	1.37674	0.740236	1.44422	27.9962	194.132	620.915	54.3867	703.298	8.53945	1435.58	538.153
216	056MSVIS	56	2	1.18872	2.40902	2.6103	2.56554	2.31655	2.61113	2.6747	2.5649	0.427803	0.28558	0.435071	0.64595	0.439906	0.28684	0.486176	0.931731	1.65076	1.7599	0.811601	1.35036	0.719616	1.3005	25.2077	193.848	604.25	56.1496	685.608	4.92407	1461.82	582.367
217	057MSVIS	57	2	1.35503	2.38563	2.60441	2.58806	2.30154	2.62868	2.66956	2.56041	0.442061	0.288186	0.435284	0.622788	0.441819	0.305331	0.517819	1.04895	1.68838	1.89242	0.765451	1.36048	0.79473	1.52505	22.8083	186.261	642.18	50.1348	715.123	11.9153	1476.96	575.572
218	058MSVIS	58	2	1.31042	2.42139	2.61738	2.55696	2.31442	2.60496	2.66893	2.56936	0.438848	0.278425	0.454693	0.64706	0.459918	0.294729	0.486825	1.12991	1.58087	1.92335	0.845914	1.40044	0.819755	1.38486	27.5753	191.61	621.879	57.1015	706.556	2.08904	1539.24	641.071
219	059MSVIS	59	2	1.20757	2.37582	2.62172	2.58202	2.34224	2.61963	2.67352	2.57527	0.474288	0.238385	0.424636	0.593199	0.446332	0.290644	0.489341	1.19415	3.69513	1.86725	0.676036	1.39552	0.758232	1.40804	20.4703	167.522	553.15	50.3281	623.948	4.43381	1296.73	505.255
220	060MSVIS	60	2	1.36494	2.39093	2.59911	2.56237	2.32735	2.61605	2.67678	2.58184	0.451499	0.285543	0.44937	0.598158	0.446901	0.286847	0.479555	1.07604	1.75354	1.7921	0.659358	1.32916	0.712068	1.31192	24.2121	186.103	625.712	57.5866	707.511	2.87122	1533.13	639.519
221	061MSVIS	61	2	1.41415	2.40447	2.63221	2.59205	2.32836	2.62248	2.67176	2.56045	0.359343	0.214215	0.41461	0.612406	0.43029	0.284002	0.508962	4.20106	3.98102	1.80872	0.728962	1.35408	0.728941	1.53227	26.7467	213.233	606.3	55.3598	688.406	1.69395	1430.17	528.532
222	062MSVIS	62	2	1.37028	2.39937	2.6035	2.5738	2.31591	2.62061	2.67866	2.56258	0.454893	0.289669	0.434286	0.625411	0.438924	0.290263	0.503127	1.20146	1.65753	1.81346	0.790521	1.2841	0.716295	1.41086	25.5122	179.408	650.497	58.0712	734.081	2.55174	1499.37	585.885
223	063MSVIS	63	2	1.29465	2.42158	2.61853	2.5658	2.31703	2.603	2.67229	2.57087	0.440806	0.271343	0.42945	0.622139	0.451898	0.283993	0.487725	0.99352	1.56636	1.86691	0.821129	1.38142	0.750989	1.39233	26.0109	183.444	612.893	54.5906	693.495	3.83343	1464.66	587.719
224	064MSVIS	64	2	1.3315	2.39449	2.58839	2.56235	2.33428	2.61557	2.66714	2.56439	0.431829	0.297784	0.44381	0.593414	0.455695	0.300436	0.500809	1.00464	1.58055	1.90064	0.661384	1.45133	0.830854	1.4784	22.3267	152.279	598.565	52.9612	673.853	1.32433	1398.15	572.02
225	065MSVIS	65	2	1.12461	2.37434	2.59822	2.5937	2.31411	2.63203	2.67149	2.56242	0.465224	0.288672	0.430562	0.609378	0.427947	0.302166	0.520972	1.00939	1.61703	1.69146	0.722451	1.22582	0.701785	1.41621	20.6469	170.068	623.624	52.2752	696.546	12.2642	1402.93	536.312
226	066MSVIS	66	2	1.2336	2.39488	2.60484	2.56827	2.31028	2.62331	2.66787	2.54919	0.410647	0.285267	0.454588	0.62962	0.457084	0.309721	0.52858	0.815471	1.83166	1.86505	0.753322	1.43122	0.859907	1.55632	22.9817	174.631	622.475	49.5549	695.012	9.49995	1431.47	561.823
227	067MSVIS	67	2	1.44419	2.37911	2.60938	2.59873	2.34535	2.63761	2.67832	2.5687	0.366887	0.285383	0.414096	0.57382	0.418399	0.285166	0.510578	8.17414	1.65803	1.70367	0.668399	1.28967	0.722692	1.43516	28.0248	193.135	706.21	62.385	796.619	2.91135	1571.75	581.997
228	068MSVIS	68	2	1.33679	2.27502	2.55473	2.56641	2.28746	2.61808	2.66602	2.53488	0.433599	0.289622	0.463111	0.608748	0.455764	0.321605	0.529398	8.0955	3.03026	1.88571	0.832065	1.41822	0.823447	1.48122	22.9266	168.214	601.106	49.7563	673.788	17.5284	1409.79	567.789
229	070MSVIS	70	2	1.48218	2.36689	2.57788	2.54472	2.31288	2.61685	2.65932	2.53022	0.433613	0.26065	0.469392	0.619154	0.473946	0.315957	0.528293	0.981018	4.58789	2.0057	0.654328	1.43152	0.843217	1.60717	20.75	144.567	562.586	46.8658	630.202	10.6244	1294.95	520.183
230	071MSVIS	71	2	1.4371	2.39213	2.59677	2.5596	2.30694	2.60906	2.67248	2.55684	0.441386	0.293015	0.446952	0.633239	0.456682	0.291696	0.49497	1.08696	1.61151	1.8919	0.756828	1.35568	0.736489	1.51569	27.1104	170.573	621.366	55.9113	704.388	1.92499	1489.88	614.92
231	072MSVIS	72	2	1.4015	2.40439	2.6174	2.55772	2.34744	2.62319	2.67499	2.56055	0.452235	0.281285	0.442996	0.567216	0.448355	0.290002	0.505722	1.18952	1.62925	1.80429	0.646251	1.41875	0.764218	1.32694	26.1931	179.56	594.982	54.937	676.112	15.4705	1429.94	574.263
232	073MSVIS	73	2	1.27125	2.25308	2.55808	2.5198	2.25105	2.6065	2.65579	2.55387	0.296069	0.257257	0.486058	0.67091	0.480288	0.328091	0.503061	20.8728	5.98385	2.5959	0.863943	1.58286	0.881462	1.34728	21.272	165.1	518.612	42.4827	582.367	36.5724	1325.15	577.681
233	074MSVIS	74	2	1.39112	2.3907	2.58763	2.55256	2.2951	2.60801	2.6663	2.54841	0.43356	0.298308	0.46388	0.660648	0.470635	0.312976	0.511264	1.07579	1.7927	1.97839	0.867028	1.41364	0.79879	1.49249	23.8001	155.785	571.786	51.9844	647.571	4.8277	1368.91	565.553
234	075MSVIS	75	2	1.15691	2.39556	2.58535	2.53124	2.29598	2.60076	2.66214	2.55712	0.437605	0.275612	0.482663	0.609284	0.472668	0.313589	0.49606	1.07431	3.16677	2.12406	0.723437	1.5045	0.795539	1.49296	23.0879	166.704	506.838	46.2662	576.192	6.47867	1317.02	574.127
235	076MSVIS	76	2	1.49419	2.41666	2.60557	2.57842	2.33382	2.62335	2.67762	2.55394	0.440538	0.243576	0.429622	0.597329	0.441678	0.289975	0.509568	1.07484	3.40309	1.75782	0.658415	1.30753	0.732195	1.42325	26.8627	181.411	616.879	57.0222	700.764	4.11396	1427.63	545.454
236	077MSVIS	77	2	1.45928	2.39926	2.61343	2.55976	2.2876	2.61168	2.67127	2.55308	0.445527	0.282379	0.442093	0.666254	0.447612	0.295118	0.493131	1.10391	1.78828	1.79963	0.902909	1.31591	0.742457	1.34559	22.6064	171.867	580.593	51.5385	654.738	3.13177	1386.31	559.701
237	078MSVIS	78	2	1.43167	2.38359	2.60288	2.57167	2.3284	2.62074	2.67763	2.56231	0.462175	0.289346	0.438219	0.611073	0.4342	0.288446	0.488803	1.10333	1.70711	1.75552	0.74894	1.3084	0.699068	1.40236	24.4602	174.592	621.229	56.3176	702.007	1.93681	1486.09	609.493
238	079MSVIS	79	2	1.24262	2.38064	2.61687	2.59181	2.34137	2.63087	2.67313	2.56946	0.459411	0.282676	0.418912	0.570792	0.43454	0.290067	0.50157	1.09352	1.61059	1.8463	0.635068	1.33475	0.771222	1.52739	21.029	165.816	609.751	51.9787	682.758	6.74397	1377.04	528.466
239	080MSVIS	80	2	1.49408	2.37511	2.59926	2.53269	2.27364	2.6117	2.66449	2.55721	0.459904	0.289094	0.465567	0.635005	0.457365	0.321076	0.520373	1.08942	1.58393	1.99309	0.852761	1.52159	0.784022	1.24198	24.0366	173.792	554.389	46.3993	624.825	48.244	1403.92	605.298
240	081MSVIS	81	2	1.27647	2.3664	2.5861	2.59544	2.31494	2.61871	2.67417	2.56432	0.504453	0.294065	0.396677	0.610864	0.426172	0.286353	0.509767	1.47459	1.68005	1.70845	0.697768	1.29172	0.734741	1.4459	22.6865	161.829	720.032	52.7215	795.44	5.26323	1543.19	585.922
241	082MSVIS	82	2	1.3729	2.39532	2.60735	2.55867	2.33809	2.61845	2.67152	2.57027	0.457841	0.267396	0.464743	0.577438	0.451377	0.305012	0.508359	1.119	1.69939	1.91259	0.694569	1.37296	0.741613	1.36357	26.7992	191.69	592.456	62.625	681.88	4.64761	1483.82	610.253
242	083MSVIS	83	2	1.52143	2.37266	2.62209	2.55001	2.2853	2.62166	2.66731	2.54079	0.478488	0.270338	0.468874	0.603166	0.449107	0.31048	0.519138	2.83896	1.6313	2.22966	0.735249	1.50732	0.788258	1.35062	28.5631	202.215	517.534	49.9215	596.019	35.9892	1321.86	523.631
243	084MSVIS	84	2	1.35648	2.38955	2.60353	2.58011	2.32166	2.62234	2.67461	2.57213	0.459569	0.283557	0.428405	0.614982	0.439753	0.289367	0.50924	1.08993	1.66354	1.79528	0.747988	1.34632	0.757569	1.39684	21.7445	161.608	629.732	56.1132	707.589	3.50304	1443.2	574.006
244	085MSVIS	85	2	1.53089	2.35969	2.61866	2.59357	2.28647	2.62733	2.67957	2.56091	0.373231	0.26579	0.411185	0.642925	0.428241	0.288036	0.515986	4.58428	1.43402	1.76071	1.79467	1.30072	0.705068	1.53208	26.8952	194.619	670.699	60.6521	758.246	1.85421	1518.41	565.547
245	086MSVIS	86	2	1.17372	2.40444	2.6263	2.56651	2.30806	2.61717	2.66933	2.57491	0.422991	0.282822	0.44278	0.610253	0.450196	0.294023	0.496901	0.962698	1.46002	1.80187	0.696726	1.36742	0.79756	1.36562	25.6194	193.249	643.093	55.3524	724.065	1.18753	1541.47	624.159
246	087MSVIS	87	2	1.36702	2.38607	2.6095	2.55066	2.28691	2.61507	2.65893	2.53732	0.397026	0.276831	0.459504	0.605919	0.455934	0.325502	0.549972	0.798475	1.72304	1.97893	0.709617	1.47026	0.810633	1.58168	22.2087	182.181	554.749	46.9187	623.877	17.1182	1316.49	510.429
247	088MSVIS	88	2	1.2509	2.4088	2.61883	2.57765	2.34305	2.61358	2.67821	2.56455	0.446536	0.267645	0.429021	0.601029	0.437117	0.288309	0.493833	1.2702	1.61788	1.84247	0.678492	1.36	0.735953	1.42117	24.8016	184.396	610.166	55.2003	690.168	1.53575	1432.45	557.884
248	089MSVIS	89	2	1.25044	2.37604	2.60744	2.55464	2.28025	2.61909	2.66886	2.55429	0.433599	0.278914	0.460566	0.638851	0.460746	0.308266	0.512568	0.915775	1.43472	1.86373	0.792779	1.36281	0.759408	1.47763	22.104	167.189	586.719	48.7134	657.536	24.7994	1405.23	580.507
249	090MSVIS	90	2	1.28953	2.33806	2.51663	2.54651	2.26405	2.61549	2.65488	2.51971	0.34995	0.219052	0.474113	0.64898	0.472902	0.329352	0.558504	28.6997	9.90911	2.06035	0.920608	1.51332	0.887172	1.7402	25.18	173.66	520.976	43.9757	590.131	21.9383	1261.24	497.446
250	091MSVIS	91	2	1.29897	2.33996	2.60921	2.56402	2.29849	2.62081	2.66754	2.55018	0.435737	0.27922	0.446566	0.597941	0.454082	0.301564	0.496373	2.4275	1.65379	1.90775	0.649612	1.38492	0.760417	1.46689	20.8639	171.719	529.169	43.3243	593.358	18.388	1274.43	509.351
251	092MSVIS	92	2	1.39235	2.36142	2.62331	2.56354	2.23896	2.62255	2.66214	2.54869	0.412759	0.269948	0.45063	0.687389	0.44753	0.314125	0.537088	0.759	1.3981	1.81965	0.927012	1.36124	0.754836	1.35472	19.2695	175.934	549.305	38.8211	607.396	42.874	1284.38	501.047
252	093MSVIS	93	2	1.47949	2.41402	2.60874	2.56168	2.32378	2.61101	2.6759	2.56616	0.428488	0.269718	0.442907	0.6026	0.451615	0.288042	0.487073	1.06346	1.63352	1.86913	0.682948	1.32617	0.711968	1.40377	28.8244	184.138	638.001	58.8975	725.723	8.78027	1544.65	634.791
253	094MSVIS	94	2	1.455	2.42749	2.59196	2.57389	2.32493	2.62386	2.68056	2.57745	0.433989	0.284437	0.441148	0.600935	0.436108	0.281659	0.493005	1.05865	1.66225	1.68891	0.709917	1.26334	0.693297	1.28944	28.8851	172.676	674.812	59.1064	762.804	0.664439	1575.16	639.683
254	095MSVIS	95	2	1.16698	2.37572	2.59018	2.5736	2.30102	2.63288	2.66888	2.57753	0.481589	0.3061	0.454978	0.608298	0.459484	0.30553	0.508155	1.13619	1.66778	1.83316	0.671754	1.36097	0.808761	1.41084	21.1824	144.089	607.621	47.8741	676.678	3.89198	1414.66	593.891
255	096MSVIS	96	2	1.20263	2.39509	2.61018	2.57315	2.31494	2.61625	2.66714	2.55716	0.444611	0.290248	0.444153	0.5772	0.442659	0.303028	0.498397	1.15244	1.65541	2.10346	0.703858	1.40476	0.777765	1.6992	24.8786	186.233	586.558	50.6494	662.086	2.10205	1387.77	539.447
256	097MSVIS	97	2	1.30774	2.31648	2.57922	2.55922	2.26206	2.62573	2.66915	2.55825	0.480889	0.275267	0.466868	0.639969	0.463502	0.313906	0.513113	3.1665	2.59673	1.87069	0.814928	1.29129	0.767085	1.43539	21.6626	172.467	605.039	45.2056	671.907	52.8902	1436.62	592.247
257	098MSVIS	98	2	1.31318	2.38207	2.60825	2.56117	2.32251	2.61749	2.66938	2.56302	0.447523	0.278476	0.463068	0.624208	0.464363	0.307742	0.509092	1.10115	1.5343	1.93076	0.716975	1.454	0.818564	1.43872	22.1113	170.799	540.046	46.4962	608.654	18.0604	1311.51	532.054
258	099MSVIS	99	2	1.2071	2.40513	2.57399	2.57956	2.33246	2.62246	2.67485	2.56875	0.407966	0.258322	0.429404	0.592225	0.441114	0.287318	0.502417	0.895733	4.21676	1.74024	0.687593	1.27289	0.69828	1.33948	24.4559	160.497	625.755	59.0112	709.222	5.25781	1450.12	580.405
259	100MSVIS	100	2	1.62419	2.39002	2.60038	2.57574	2.32501	2.62819	2.67517	2.56154	0.437624	0.2751	0.452288	0.63005	0.439862	0.301387	0.508444	1.08091	1.65191	1.72394	0.755402	1.29073	0.727324	1.27963	26.3763	183.77	636.832	63.1788	726.387	3.17209	1498.17	588.015
260	101MSVIS	101	2	1.21636	2.42557	2.61413	2.55341	2.31573	2.6217	2.67743	2.5871	0.415104	0.276242	0.465794	0.609761	0.449348	0.28902	0.476786	0.934808	1.48504	1.85233	0.71609	1.37098	0.735782	1.32241	27.9994	177.986	562.66	53.7824	644.442	1.9221	1458.4	635.976
261	102MSVIS	102	2	1.41246	2.36782	2.62119	2.5554	2.31997	2.6113	2.67535	2.56609	0.490828	0.283728	0.448723	0.625132	0.454916	0.29284	0.489377	1.41384	1.53043	1.83357	0.735827	1.4056	0.742296	1.30844	22.7522	185.237	608.825	54.3526	685.929	6.13975	1482.79	611.622
262	103MSVIS	103	2	1.41793	2.38155	2.5996	2.57653	2.32303	2.62521	2.6703	2.5541	0.438226	0.279429	0.434601	0.621666	0.45385	0.298843	0.507963	0.964478	1.81124	1.87171	0.711587	1.37303	0.768345	1.49202	21.5174	152.311	596.462	52.2116	670.191	12.2055	1370.98	548.479
263	104MSVIS	104	2	1.33585	2.3876	2.62655	2.5719	2.27569	2.61537	2.65866	2.55159	0.422494	0.276133	0.446792	0.648014	0.44664	0.321438	0.551049	0.823884	1.59711	1.84795	0.90374	1.4986	0.869994	1.37634	22.6593	191.788	564.053	47.0723	633.784	22.2495	1339.32	513.747
264	105MSVIS	105	2	1.60205	2.38974	2.61515	2.56307	2.28653	2.62344	2.65959	2.54001	0.450358	0.27398	0.467389	0.623873	0.457422	0.32525	0.537316	1.03931	1.56544	1.95746	0.767141	1.41718	0.828144	1.48018	24.0336	194.673	567.999	48.8384	640.871	17.2224	1362.66	527.121
265	106MSVIS	106	2	1.53564	2.3756	2.59807	2.58304	2.26767	2.62591	2.66849	2.56146	0.46046	0.28234	0.444293	0.645282	0.442239	0.312404	0.528312	1.13374	1.69252	1.7825	0.876207	1.32969	0.769133	1.4072	22.8618	178.737	634.914	49.0651	706.841	16.7484	1462.26	576.681
266	107MSVIS	107	2	1.56272	2.39579	2.62006	2.58016	2.3092	2.62557	2.67276	2.54235	0.433488	0.265011	0.435918	0.624078	0.442467	0.297564	0.517349	0.99346	1.65244	1.85111	0.70827	1.31175	0.760248	1.51381	25.6857	201.777	639.134	52.7689	717.588	17.4328	1460.08	540.711
267	108MSVIS	108	2	1.24919	2.35457	2.60191	2.54636	2.2612	2.59885	2.67088	2.54142	0.481574	0.267756	0.451211	0.654655	0.46039	0.303505	0.496193	1.38139	4.55933	1.95676	0.941484	1.42867	0.755127	1.38601	19.8754	161.377	527.931	44.9429	592.749	7.63805	1307.24	553.113
268	110MSVIS	110	2	1.33851	2.40605	2.60082	2.55696	2.31736	2.61321	2.67474	2.56757	0.44365	0.280937	0.445725	0.620691	0.454379	0.290048	0.494082	1.09016	1.52389	1.96325	0.692962	1.33006	0.719047	1.53444	24.5816	177.773	625.118	52.834	702.533	13.5826	1483.82	603.517
269	111MSVIS	111	2	1.24563	2.38514	2.57948	2.5377	2.28849	2.60738	2.66711	2.5596	0.477121	0.292925	0.48017	0.649519	0.467158	0.314622	0.495981	1.46599	2.79641	1.99339	0.823657	1.48473	0.822562	1.3818	24.8551	155.936	517.797	46.2467	588.899	24.9849	1314.15	569.312
270	112MSVIS	112	2	1.50937	2.40524	2.62129	2.58105	2.32693	2.61569	2.6713	2.54902	0.436971	0.270311	0.416449	0.614435	0.438285	0.294726	0.530054	0.907628	1.4773	1.77929	0.730924	1.33901	0.767639	1.50604	24.5615	197.375	667.903	60.597	753.062	1.15517	1503.85	553.408
271	113MSVIS	113	2	1.21941	2.37489	2.59677	2.56837	2.29772	2.61037	2.66414	2.54352	0.474005	0.278353	0.44784	0.618417	0.448602	0.307553	0.523507	2.68763	1.68801	2.00901	0.767273	1.33379	0.758499	1.60323	25.184	180.936	604.708	52.7681	682.66	7.18414	1417.49	553.895
272	115MSVIS	115	2	1.47499	2.40502	2.62118	2.58478	2.3288	2.62157	2.67535	2.5811	0.449842	0.264287	0.425237	0.625771	0.437412	0.282787	0.485124	1.00078	1.64212	1.80816	0.785396	1.34484	0.727362	1.37389	24.743	195.953	646.87	58.6987	730.311	0.400955	1525.4	599.132
273	116MSVIS	116	2	1.20253	2.40377	2.59483	2.56781	2.30723	2.61842	2.67963	2.5856	0.44509	0.28557	0.439394	0.625249	0.44682	0.284009	0.487527	1.16814	1.80777	1.71311	0.782628	1.24073	0.685645	1.22374	26.5409	169.304	643.683	55.6603	725.884	10.9616	1551.59	656.404
274	117MSVIS	117	2	1.12829	2.38612	2.58916	2.55449	2.29151	2.61855	2.67488	2.5596	0.440946	0.238595	0.463476	0.613833	0.458077	0.306397	0.4957	4.12565	7.63061	2.17757	0.839737	1.37894	0.805492	1.90326	25.897	177.158	597.722	48.8329	672.452	6.07187	1456.62	607.011
275	118MSVIS	118	2	1.20222	2.29914	2.57309	2.56181	2.23024	2.62515	2.66393	2.53018	0.456525	0.291369	0.451852	0.635505	0.454044	0.314906	0.513774	6.59625	2.48826	2.21414	2.41331	1.3425	0.793912	1.86199	21.0921	160.733	599.659	45.7691	666.52	3.35406	1358.57	531.317
276	119MSVIS	119	2	1.5406	2.34781	2.6143	2.5651	2.32427	2.61608	2.67197	2.56205	0.393664	0.277485	0.452095	0.625685	0.452849	0.300392	0.498404	3.99771	1.40563	2.03331	0.784261	1.42061	0.767688	1.46936	25.5375	187.306	605.157	58.5721	689.266	44.2442	1489.05	612.481
277	120MSVIS	120	2	1.60882	2.41141	2.60265	2.56301	2.31751	2.61661	2.67696	2.56088	0.429036	0.298375	0.440013	0.598491	0.43998	0.286393	0.493108	0.928735	1.60693	1.69545	0.687552	1.32072	0.686867	1.29233	27.2875	188.902	653.954	59.5093	740.75	3.54569	1561.53	631.879
278	121MSVIS	121	2	1.50179	2.41846	2.60932	2.54943	2.33351	2.59536	2.6749	2.56292	0.435945	0.28254	0.445321	0.617201	0.454594	0.284898	0.471931	1.01298	1.59349	1.80107	0.757747	1.37888	0.729145	1.28602	28.0304	187.334	624.174	62.5507	714.755	3.6551	1545.38	643.286
279	122MSVIS	122	2	1.32121	2.39512	2.59378	2.55927	2.31313	2.60353	2.67252	2.55643	0.389328	0.255938	0.446168	0.625337	0.453199	0.302902	0.49952	4.54251	2.85545	1.89126	0.750863	1.38306	0.751401	1.39358	27.9418	177.38	609.682	53.4895	691.113	2.10709	1468.88	600.386
280	123MSVIS	123	2	1.17304	2.39129	2.61771	2.56896	2.30436	2.61717	2.6787	2.57925	0.445823	0.263478	0.433155	0.633692	0.445052	0.280269	0.480032	1.05668	1.60749	1.72509	0.799318	1.28212	0.673782	1.26221	24.1564	177.117	616.901	52.6779	693.735	3.31766	1478.73	607.877
281	124MSVIS	124	2	1.39544	2.36269	2.60868	2.56805	2.30762	2.62139	2.67454	2.56117	0.464414	0.255922	0.451093	0.632195	0.452936	0.295854	0.497863	1.20281	3.64064	1.8986	0.745572	1.34123	0.755581	1.4879	21.3357	174.633	618.058	52.6865	692.08	3.57619	1458.69	591.979
282	125MSVIS	125	2	1.46307	2.41772	2.6215	2.57488	2.32394	2.61997	2.67817	2.56502	0.416412	0.272336	0.432616	0.616432	0.440443	0.285682	0.505467	0.906987	1.53006	1.7312	0.724724	1.28998	0.695128	1.36267	24.9957	185.994	626.474	55.4665	706.937	5.33386	1467.1	574.165
283	126MSVIS	126	2	1.20702	2.3448	2.58145	2.53472	2.29869	2.60959	2.66519	2.54547	0.465591	0.274519	0.477975	0.630314	0.477982	0.320732	0.508808	2.34841	3.14242	2.03996	0.762158	1.50374	0.872849	1.50227	21.9153	160.978	557.379	48.1735	627.468	5.80253	1362.86	574.411
284	127MSVIS	127	2	1.64865	2.37177	2.62058	2.58426	2.33265	2.61312	2.67488	2.53006	0.481637	0.267526	0.415393	0.620063	0.426572	0.289284	0.513617	1.53871	1.73212	1.8327	0.75049	1.35171	0.736652	1.65247	29.4019	210.591	695.133	65.438	789.973	1.29254	1550.58	550.018
285	128MSVIS	128	2	1.4812	2.16141	2.56246	2.57171	2.29211	2.61796	2.66617	2.52339	0.395802	0.269694	0.443626	0.681832	0.442457	0.306097	0.526985	11.6442	3.87201	1.87165	0.862206	1.25494	0.721521	1.74232	27.4925	175.925	634.699	50.8554	713.047	8.25323	1416.28	527.308
286	129MSVIS	129	2	1.22066	2.35187	2.54877	2.5495	2.25143	2.61249	2.65332	2.53515	0.472822	0.312465	0.455474	0.679424	0.479692	0.33624	0.530103	1.07067	2.08388	2.10042	0.920667	1.58556	0.943629	1.57422	18.1679	135.28	535.894	38.6004	592.662	10.9942	1214.84	486.896
287	131MSVIS	130	2	1.12855	2.40497	2.61167	2.52817	2.31204	2.60185	2.6673	2.57493	0.422497	0.283733	0.479768	0.615875	0.485398	0.302387	0.478217	0.795929	1.42227	2.03478	0.757974	1.48516	0.791237	1.31568	22.9333	161.293	523.858	51.0796	597.871	5.87327	1372.64	613.479
288	132MSVIS	131	2	1.33046	2.40607	2.6113	2.55933	2.32725	2.60859	2.67271	2.56372	0.456407	0.276358	0.443962	0.596121	0.450764	0.288275	0.49284	1.14159	1.76006	1.90641	0.672467	1.39776	0.7416	1.42681	26.9831	188.073	612.028	58.0046	697.016	5.07856	1481.09	596.001
289	133MSVIS	132	2	1.18298	2.29333	2.57832	2.58423	2.30444	2.62505	2.66918	2.54297	0.398767	0.265639	0.423801	0.647009	0.442227	0.301346	0.523356	6.8136	3.38069	1.83217	0.833158	1.26563	0.786056	1.65449	23.3568	170.123	674.573	54.979	752.908	1.09307	1475.47	552.44
290	134MSVIS	133	2	1.27515	2.39656	2.58939	2.58418	2.30053	2.6166	2.67715	2.5477	0.429887	0.290822	0.40941	0.69569	0.426317	0.289736	0.51079	1.06428	1.8995	1.7689	0.972228	1.33578	0.743208	1.55644	27.8288	170.329	678.399	56.8627	763.09	6.73533	1501.21	567.789
291	135MSVIS	134	2	1.3947	2.4043	2.61237	2.61261	2.32877	2.62501	2.67044	2.54112	0.442896	0.261203	0.391611	0.613435	0.415325	0.291635	0.536328	1.22479	1.63758	1.77846	0.772361	1.33816	0.776193	1.61151	29.7657	203.979	701.305	58.0641	789.135	3.45467	1499.01	505.895
292	136MSVIS	135	2	1.57532	2.40027	2.60974	2.56484	2.30722	2.60609	2.67583	2.54644	0.439414	0.28329	0.431709	0.652261	0.444762	0.290135	0.490859	1.31325	1.54523	1.86402	0.871409	1.30975	0.723262	1.44772	28.9481	182.078	610.187	60.2764	699.411	5.37026	1413.47	531.982
293	137MSVIS	136	2	1.28772	2.38885	2.58138	2.58775	2.28015	2.62215	2.66521	2.54675	0.424607	0.29223	0.417038	0.644588	0.440803	0.306167	0.522706	1.08341	2.0455	1.81776	0.806087	1.39948	0.802017	1.58887	23.6194	165.751	636.279	50.9089	710.807	23.5924	1400.4	523.839
294	138MSVIS	137	2	1.26971	2.36481	2.59257	2.57399	2.31291	2.60551	2.66329	2.54595	0.434481	0.278327	0.426729	0.649851	0.45486	0.300562	0.509975	2.90664	2.6333	2.04415	0.852253	1.4469	0.836746	1.68139	27.3154	158.029	630.183	54.9392	712.438	1.62269	1413.91	543.44
295	139MSVIS	138	2	1.11328	2.41876	2.61781	2.56908	2.31249	2.61233	2.66684	2.54869	0.432703	0.238133	0.43711	0.6368	0.441766	0.293708	0.505652	1.06633	3.66448	1.90302	0.799605	1.46424	0.803333	1.55182	28.0079	190.194	578.382	54.6833	661.073	1.35152	1387.73	536.466
296	140MSVIS	139	2	1.27517	2.34899	2.57274	2.58776	2.2823	2.61619	2.66556	2.54154	0.424071	0.303572	0.416035	0.665701	0.434062	0.305959	0.519865	5.50393	2.01289	2.11424	0.857	1.3885	0.825053	1.5864	25.0737	160.449	641.953	49.5227	716.55	17.9047	1386.21	509.216
297	141MSVIS	140	2	1.24028	2.3302	2.59969	2.58274	2.29684	2.61701	2.67557	2.54956	0.421427	0.25183	0.423736	0.681028	0.435143	0.29334	0.509319	5.71865	3.10661	1.82587	0.856423	1.29598	0.715268	1.55869	23.249	179.996	635.691	55.1799	714.12	2.72861	1443.12	549.002
298	142MSVIS	141	2	1.12089	2.28952	2.57413	2.56339	2.29761	2.60563	2.66388	2.54517	0.407861	0.291598	0.443261	0.659572	0.450024	0.313177	0.510856	8.46021	2.62805	2.00302	0.827643	1.45908	0.837671	1.50071	24.5845	160.701	616.771	52.8343	694.19	1.23746	1427.37	572.474
299	143MSVIS	142	2	1.40523	2.18672	2.58256	2.55734	2.15931	2.61214	2.66522	2.50274	0.393257	0.260508	0.464047	0.693056	0.471809	0.323686	0.543226	27.5435	4.03622	1.98229	4.76842	1.48243	0.864287	2.28443	26.0825	195.787	629.291	50.7261	706.099	6.24485	1436.77	534.883
300	144MSVIS	143	2	1.39183	2.38888	2.58273	2.59918	2.31586	2.6228	2.66729	2.54388	0.441794	0.293379	0.407938	0.641981	0.431562	0.29696	0.524509	1.24219	1.82416	1.81996	0.79314	1.33913	0.796243	1.60866	28.2403	164.458	731.12	56.1173	815.477	1.37791	1544.78	564.842
301	145MSVIS	144	2	1.45056	2.4048	2.61609	2.54277	2.30666	2.60501	2.67193	2.52739	0.420682	0.286914	0.433913	0.603639	0.472402	0.296002	0.509907	0.812401	1.4489	2.0471	0.672716	1.49467	0.79097	1.5012	25.0816	184.284	648.129	52.9148	726.125	10.8835	1504.58	594.174
302	146MSVIS	145	2	1.39824	2.35035	2.57384	2.58522	2.29607	2.61344	2.67036	2.54451	0.426451	0.26451	0.413125	0.648973	0.444252	0.299506	0.511896	6.06528	3.86378	1.89727	0.845483	1.36352	0.789615	1.57795	25.2731	150.582	617.345	51.416	694.034	4.90921	1340.64	496.026
303	147MSVIS	146	2	1.33045	2.41031	2.61789	2.56044	2.32021	2.60273	2.67289	2.53674	0.411959	0.279153	0.405345	0.63208	0.463253	0.28061	0.502458	0.71807	1.41347	1.93859	0.812775	1.422	0.733135	1.33954	25.1399	171.233	670.098	60.6379	755.875	0.493486	1522.55	595.44
304	148MSVIS	147	2	1.42388	2.40711	2.60815	2.5711	2.29798	2.6166	2.67116	2.55034	0.448346	0.275263	0.434348	0.626166	0.442752	0.294708	0.512052	1.15619	1.65726	1.82875	0.851575	1.36743	0.748489	1.38875	28.2645	189.824	639.329	60.5003	728.094	3.08561	1486.81	568.894
305	149MSVIS	148	2	1.42491	2.39455	2.62079	2.58471	2.34279	2.62932	2.67694	2.57439	0.439892	0.270143	0.428412	0.605412	0.433155	0.290141	0.499379	0.911332	1.63665	1.6794	0.700626	1.27708	0.699131	1.2863	24.6016	202.987	664.901	61.7692	751.272	3.1657	1553.25	598.993
306	151MSVIS	150	2	1.42276	2.36768	2.61508	2.576	2.31434	2.61922	2.66864	2.56845	0.497695	0.27162	0.432302	0.589661	0.449134	0.294673	0.506469	1.42246	1.46659	1.91613	0.686014	1.47126	0.826827	1.4675	23.1766	179.938	616.541	54.3205	694.038	7.12882	1436.26	562.284
307	153MSVIS	151	2	1.00801	1.99149	2.48311	2.54086	2.24982	2.59188	2.65404	2.52272	0.330132	0.226622	0.468064	0.650381	0.472156	0.317214	0.518428	92.1842	13.8148	2.03523	0.942184	1.50804	0.880391	1.65182	21.6246	152.825	509.476	42.1442	573.245	5.96042	1232.9	506.835
308	154MSVIS	152	2	1.42079	2.40937	2.60815	2.57047	2.33181	2.62058	2.67634	2.55796	0.437162	0.283099	0.439833	0.618726	0.441002	0.292381	0.479164	1.18257	1.86064	2.24199	0.759598	1.35621	0.755383	1.79723	25.413	173.942	614.539	59.636	699.588	1.4745	1463.27	589.737
309	155MSVIS	153	2	1.37896	2.42142	2.61789	2.57396	2.31154	2.62097	2.67989	2.56366	0.41491	0.281309	0.429122	0.636966	0.4456	0.285477	0.492214	0.896643	1.55955	1.87824	0.77726	1.32482	0.714116	1.46573	27.8258	191.274	678.715	58.0811	764.622	2.91737	1578.14	622.245
310	157MSVIS	154	2	1.3874	2.40236	2.60516	2.55588	2.32437	2.60732	2.67173	2.56261	0.472534	0.281362	0.445669	0.606003	0.458117	0.296337	0.506857	1.14306	1.91451	1.86865	0.734542	1.39512	0.776424	1.47851	28.5336	196.835	624.575	59.4895	712.599	4.48434	1520.02	610.589
311	158MSVIS	155	2	1.26421	2.32293	2.6008	2.52498	2.29463	2.58373	2.67057	2.54538	0.438068	0.23975	0.456922	0.670795	0.501158	0.298467	0.494098	6.20598	4.45944	2.07096	0.831808	1.46249	0.780865	1.33043	24.3459	149.107	621.6	51.5727	697.519	1.02856	1476.22	629.598
312	159MSVIS	156	2	1.45187	2.39527	2.61473	2.58197	2.3091	2.62995	2.67892	2.57205	0.436202	0.275496	0.424587	0.634205	0.431299	0.284663	0.477004	0.948174	1.75577	1.74581	0.719211	1.26391	0.677971	1.27301	23.7272	194.607	661.044	49.8861	734.658	20.0424	1524.48	595.216
313	160MSVIS	157	2	1.58678	2.40143	2.61152	2.54796	2.30535	2.62071	2.676	2.54824	0.433314	0.280058	0.472141	0.61842	0.455743	0.297543	0.517131	1.04336	1.76035	1.76971	0.731422	1.289	0.705477	1.3687	25.7154	202.549	611.334	52.9344	689.984	5.18016	1477.43	584.897
314	161MSVIS	158	2	1.40387	2.40293	2.60969	2.56521	2.30167	2.61736	2.66923	2.53234	0.422393	0.277607	0.446676	0.625864	0.450196	0.311437	0.535285	0.893972	1.56558	1.83509	0.717107	1.36991	0.767346	1.56065	25.3325	177.656	612.205	48.9664	686.504	9.02165	1387.03	522.866
315	163MSVIS	159	2	1.47408	2.4286	2.59981	2.58192	2.32793	2.62823	2.67747	2.56807	0.427864	0.281249	0.422662	0.625339	0.431325	0.283558	0.496806	1.04323	1.5031	1.77443	0.762763	1.32396	0.734543	1.49443	29.8735	168.022	646.104	60.3367	736.314	4.70178	1472.7	568.36
316	164MSVIS	160	2	1.23513	2.43293	2.61201	2.57106	2.3302	2.61825	2.67638	2.569	0.410126	0.277181	0.428322	0.596621	0.437617	0.281245	0.490017	0.869259	1.57421	1.80029	0.723216	1.36309	0.729089	1.4368	26.3895	173.923	595.837	55.378	677.605	1.51952	1422.59	571.061
317	165MSVIS	161	2	1.20378	2.38938	2.56751	2.55768	2.27806	2.60857	2.66051	2.55784	0.437193	0.277379	0.46031	0.655031	0.471098	0.316351	0.515798	1.01138	3.14951	2.0239	0.965434	1.35445	0.787465	1.4155	21.5988	151.169	587.462	47.6458	656.707	12.7918	1403.42	595.54
318	001MSVIS	1	3	1.47318	2.38284	2.6145	2.57222	2.30993	2.61797	2.6685	2.54951	0.466577	0.274864	0.433334	0.63569	0.435419	0.295333	0.516091	1.31821	1.55766	1.81973	0.784606	1.38699	0.753096	1.52061	24.0232	184.585	581.529	53.8793	659.431	4.4023	1359.06	515.045
319	002MSVIS	2	3	1.19438	2.35323	2.58724	2.5615	2.27411	2.62081	2.65936	2.54898	0.472819	0.298006	0.459881	0.627549	0.458007	0.314966	0.520383	1.18578	1.71881	1.82233	0.85018	1.35989	0.772457	1.34994	20.3879	156.821	556.06	44.7083	621.156	28.5966	1336.26	558.283
320	003MSVIS	3	3	1.3334	2.41907	2.60078	2.55958	2.31495	2.60499	2.66849	2.56525	0.406123	0.25672	0.442797	0.640725	0.458101	0.295816	0.488627	0.900091	3.26653	1.94736	0.815357	1.45476	0.796761	1.46302	26.7625	180.219	629.482	59.0746	715.319	26.3314	1525.05	629.51
321	004MSVIS	4	3	1.15359	2.39078	2.61122	2.54101	2.29628	2.61643	2.66945	2.5587	0.475398	0.279277	0.478918	0.612773	0.46403	0.297028	0.497264	1.20655	1.37745	1.84605	0.767538	1.35035	0.724753	1.34575	24.3434	170.652	541.08	49.5441	614.967	2.29697	1366.72	581.102
322	005MSVIS	5	3	1.4732	2.39293	2.57951	2.56958	2.30361	2.62118	2.67092	2.54921	0.424037	0.255664	0.442322	0.635126	0.45009	0.297074	0.513325	1.05487	3.60793	1.78455	0.779662	1.31918	0.739444	1.45676	25.2118	172.749	635.886	53.8959	714.993	6.4281	1457.12	569.381
323	006MSVIS	6	3	1.46786	2.35736	2.61635	2.56224	2.2278	2.6271	2.66628	2.53744	0.479775	0.276584	0.452379	0.687657	0.450983	0.310573	0.524968	1.19723	1.56292	1.78408	0.972435	1.32436	0.722782	1.36679	22.9874	204.038	612.546	39.5187	675.052	43.8286	1412.48	533.387
324	007MSVIS	7	3	1.32722	2.38152	2.6162	2.58281	2.3355	2.6204	2.67616	2.57249	0.457907	0.270575	0.425335	0.58294	0.438947	0.283661	0.492351	1.00707	1.51024	1.78367	0.632471	1.31952	0.733883	1.44494	22.121	160.298	633.327	54.1956	709.644	10.3912	1447.44	577.496
325	009MSVIS	9	3	1.2519	2.40395	2.60197	2.53342	2.28508	2.59683	2.65701	2.54945	0.448191	0.286023	0.473716	0.639267	0.47752	0.32187	0.514768	1.14002	1.87203	2.14388	0.900378	1.54463	0.856375	1.45658	25.4343	173.571	549.41	50.6437	625.488	10.2102	1377.91	578.855
326	010MSVIS	10	3	1.34656	2.39944	2.61229	2.57451	2.31099	2.62211	2.66583	2.5459	0.444182	0.275748	0.436274	0.673883	0.459081	0.306066	0.518261	1.06273	1.69516	1.95722	0.849087	1.43607	0.827545	1.58236	24.6797	185.102	629.542	53.3877	707.61	5.85841	1446.33	553.618
327	011MSVIS	11	3	1.41156	2.39635	2.6208	2.56455	2.29598	2.60383	2.67176	2.54844	0.467783	0.267543	0.456041	0.621318	0.4601	0.302315	0.510728	1.23754	1.50521	1.92742	0.871306	1.39887	0.765824	1.47169	26.9154	196.399	576.92	53.1128	656.948	7.0422	1420.76	567.413
328	012MSVIS	12	3	1.41593	2.40104	2.61735	2.55962	2.33036	2.61425	2.67646	2.55807	0.465919	0.277263	0.437838	0.595659	0.443128	0.290355	0.496359	1.2562	1.60032	1.85923	0.681355	1.40547	0.717119	1.43396	24.7668	184.636	576.957	55.076	656.8	10.2736	1420.42	578.982
329	013MSVIS	13	3	1.3869	2.40277	2.60168	2.58176	2.29619	2.63509	2.67032	2.54855	0.415572	0.281508	0.431647	0.599682	0.435395	0.301075	0.529647	0.935092	1.7295	1.8497	0.672474	1.34399	0.767668	1.49976	25.1522	185.966	668.196	50.5994	743.948	18.5501	1498.2	568.283
330	014MSVIS	14	3	1.37995	2.38607	2.61802	2.54666	2.27024	2.60881	2.66114	2.54169	0.407936	0.277411	0.466019	0.62924	0.473769	0.323807	0.509754	1.00665	1.43154	2.07792	0.800997	1.55506	0.829342	1.45805	21.0453	172.738	485.311	40.8513	547.207	50.8305	1220.57	500.623
331	016MSVIS	16	3	1.15171	2.39835	2.59162	2.57316	2.29592	2.62428	2.67222	2.57681	0.450393	0.293675	0.442263	0.658048	0.441178	0.292716	0.486177	1.09133	1.81158	1.66954	0.841143	1.2585	0.717984	1.2644	25.6489	171.952	613.727	52.0212	691.397	19.3881	1461.46	598.114
332	017MSVIS	17	3	1.27271	2.36241	2.61576	2.57202	2.27977	2.61483	2.66825	2.56644	0.473704	0.286778	0.452602	0.632906	0.443975	0.304056	0.505039	1.13262	1.64579	1.78657	0.80319	1.3497	0.777752	1.33775	21.3142	177.949	625.846	47.7784	694.938	7.97909	1461.08	588.197
333	018MSVIS	18	3	1.47814	2.39391	2.61212	2.58051	2.31047	2.62917	2.67725	2.54771	0.484787	0.267188	0.428538	0.553771	0.430526	0.290809	0.520295	1.34631	1.73436	1.68731	0.587002	1.29345	0.716742	1.44095	25.1642	182.321	626.947	49.4613	701.572	14.4027	1411.01	527.114
334	019MSVIS	19	3	1.26419	2.40112	2.60747	2.57549	2.31367	2.62412	2.67263	2.5597	0.445533	0.273524	0.436686	0.618936	0.439834	0.296557	0.504967	1.06179	1.63223	1.76254	0.721736	1.32278	0.736026	1.40032	22.3583	164.85	562.585	45.2682	630.211	12.3081	1293.2	498.141
335	021MSVIS	21	3	1.56857	2.41954	2.61043	2.56027	2.31815	2.60478	2.67214	2.54219	0.401807	0.271998	0.444673	0.63443	0.449526	0.297162	0.525612	0.869524	1.64006	1.84465	0.790102	1.38434	0.741441	1.42056	26.286	201.797	636.665	57.6369	720.587	1.09587	1493.51	571.122
336	022MSVIS	22	3	1.35759	2.41749	2.6233	2.55929	2.33496	2.61895	2.6718	2.55728	0.444184	0.25097	0.461375	0.588677	0.454612	0.298906	0.502801	1.0718	3.32867	1.94093	0.659457	1.43732	0.7787	1.44093	26.1236	201.584	574.915	54.0371	655.076	8.7044	1424.12	567.464
337	023MSVIS	23	3	1.16877	2.36163	2.57772	2.52786	2.23684	2.60777	2.663	2.56622	0.463754	0.298732	0.502085	0.677441	0.469101	0.312533	0.503312	1.84986	2.00395	1.96854	1.00843	1.41287	0.776665	1.26292	27.132	181.127	572.2	50.1188	649.451	25.5776	1504.5	673.92
338	024MSVIS	24	3	1.3547	2.34692	2.56331	2.56673	2.24966	2.61134	2.66008	2.51853	0.489671	0.275945	0.4253	0.672032	0.456337	0.322125	0.560575	1.29431	4.16078	1.8799	0.983539	1.27614	0.718162	1.45033	19.7206	153.422	626.061	40.1442	685.926	34.2788	1340.06	500.714
339	025MSVIS	25	3	1.39785	2.40977	2.60841	2.56775	2.31793	2.62199	2.67671	2.57328	0.414485	0.284388	0.44594	0.565738	0.449282	0.295542	0.488701	0.810928	1.46788	1.75462	0.599401	1.35808	0.731751	1.29066	22.4884	162.624	559.084	46.6619	628.234	14.2655	1329.12	538.263
340	026MSVIS	26	3	1.38958	2.39281	2.59982	2.56192	2.28536	2.6188	2.67523	2.56277	0.463511	0.281403	0.447265	0.652338	0.449147	0.29601	0.504602	1.19709	1.83617	1.71556	0.841189	1.34062	0.739061	1.26719	25.6579	178.5	642.55	50.2382	718.446	8.2405	1494.71	597.764
341	027MSVIS	27	3	1.31469	2.35138	2.59379	2.55344	2.27584	2.62363	2.67406	2.55852	0.441193	0.273117	0.47707	0.611178	0.453935	0.309059	0.507348	2.51913	2.51373	1.8474	0.772489	1.34119	0.754638	1.37149	22.338	168.856	558.389	49.0155	629.743	14.0264	1387.35	588.75
342	028MSVIS	28	3	1.27837	2.38168	2.59477	2.58334	2.32654	2.61942	2.669	2.57423	0.442725	0.263459	0.425082	0.582238	0.431366	0.288672	0.485539	0.970147	2.62639	1.79375	0.652306	1.31661	0.724378	1.38395	22.6587	162.898	610.876	55.2482	688.782	2.15813	1428.67	576.992
343	029MSVIS	29	3	1.25835	2.39517	2.61488	2.58602	2.32461	2.62605	2.67125	2.58232	0.460261	0.287541	0.426457	0.574772	0.438221	0.289468	0.488922	1.2836	1.55873	1.7996	0.613053	1.42934	0.813691	1.36288	23.943	174.265	622.131	52.5997	698.674	3.31435	1460.25	587.311
344	030MSVIS	30	3	1.3581	2.41177	2.61378	2.57284	2.328	2.61576	2.66926	2.57231	0.432674	0.27863	0.436976	0.587834	0.451522	0.29099	0.493732	0.958429	1.45574	1.97971	0.635921	1.4199	0.772886	1.49179	24.1184	172.7	603.554	55.8982	683.57	10.7252	1448.31	592.041
345	031MSVIS	31	3	1.3352	2.34928	2.60287	2.55191	2.31323	2.63358	2.67796	2.57902	0.43728	0.299566	0.458056	0.597141	0.448572	0.291826	0.474985	2.97188	1.72721	1.83604	0.735954	1.23924	0.653647	1.25875	23.2038	169.833	609.829	54.9507	687.983	17.6534	1509.53	651.715
346	032MSVIS	32	3	1.19845	2.36054	2.61379	2.55535	2.30162	2.61812	2.67392	2.57015	0.4684	0.29218	0.460186	0.616491	0.452958	0.301088	0.491763	1.27369	1.66719	1.85208	0.788724	1.37651	0.73322	1.28793	21.6211	177.536	554.593	49.5713	625.785	8.47641	1394.12	590.795
347	033MSVIS	33	3	1.54396	2.27732	2.6077	2.57023	2.23249	2.62764	2.66886	2.54144	0.445151	0.270987	0.463181	0.645414	0.449916	0.315523	0.529135	8.37891	2.92611	2.21586	2.42782	1.38405	0.811259	1.72666	22.0795	180.286	584.729	41.5301	648.338	20.4056	1364.17	535.547
348	034MSVIS	34	3	1.32066	2.34897	2.58992	2.59687	2.29879	2.6186	2.66757	2.55487	0.519648	0.259136	0.398724	0.636588	0.439169	0.299045	0.527759	1.46709	2.66515	1.80698	0.794941	1.32262	0.766771	1.50859	21.2995	165.489	681.611	53.2299	756.14	1.94097	1459.37	537.736
349	035MSVIS	35	3	1.41673	2.41837	2.60095	2.56896	2.3104	2.62275	2.67027	2.56959	0.434956	0.279975	0.446659	0.599817	0.442149	0.293441	0.489932	1.10121	1.48001	1.81715	0.717462	1.32331	0.725179	1.36067	27.8815	175.398	612.759	55.0009	695.642	3.86649	1462.04	590.998
350	036MSVIS	36	3	1.54685	2.33048	2.59934	2.59565	2.32672	2.62767	2.67386	2.55754	0.466732	0.266612	0.412338	0.631219	0.435139	0.295905	0.514968	3.93073	2.85183	1.83063	0.770412	1.30896	0.737584	1.55409	23.063	181.719	707.85	60.3893	791.303	5.34552	1554.66	581.643
351	037MSVIS	37	3	1.49315	2.39106	2.59883	2.5728	2.31409	2.61877	2.67661	2.57621	0.474165	0.283825	0.440675	0.628764	0.448557	0.28841	0.495644	1.24689	1.76031	1.80331	0.749949	1.33103	0.759302	1.38085	24.3356	164.073	667.492	57.2405	749.068	9.69782	1546.75	633.613
352	038MSVIS	38	3	1.09654	2.36746	2.60587	2.54683	2.28399	2.58603	2.66488	2.56485	0.474168	0.284244	0.454943	0.669265	0.470036	0.299802	0.486309	1.31191	1.41778	1.94919	0.935616	1.40465	0.752642	1.32933	22.7488	175.64	545.988	50.2356	618.972	6.94917	1391.98	597.365
353	039MSVIS	39	3	1.26705	2.34845	2.59144	2.52403	2.25865	2.59115	2.64724	2.52537	0.459605	0.267076	0.477616	0.624048	0.487898	0.336466	0.553171	1.11096	1.79035	2.1216	0.841762	1.49035	0.828776	1.4739	21.6637	170.649	508.868	46.2334	576.765	7.95248	1268.76	521.342
354	040MSVIS	40	3	1.37527	2.36388	2.61449	2.54934	2.28638	2.61938	2.66256	2.54812	0.385035	0.243604	0.472723	0.599371	0.461781	0.314022	0.510717	6.72749	4.13161	2.02651	0.703611	1.5069	0.813826	1.49818	23.1052	189.253	529.251	44.2941	596.651	21.2011	1320.14	534.236
355	041MSVIS	41	3	1.67008	2.36908	2.60123	2.56981	2.2951	2.62351	2.66346	2.534	0.474919	0.29326	0.456549	0.613458	0.449299	0.315209	0.536547	1.26486	1.53314	1.83724	0.746163	1.28985	0.757141	1.44438	22.1256	165.405	594.744	49.0361	665.906	16.3022	1348.97	517.66
356	042MSVIS	42	3	1.39719	2.41567	2.61591	2.57134	2.30603	2.61979	2.6754	2.5598	0.406959	0.269541	0.440638	0.634135	0.446446	0.290298	0.501263	0.824194	1.56224	1.86056	0.785022	1.34368	0.712368	1.39297	25.7151	188.977	596.402	56.5346	678.652	1.12434	1444.57	576.947
357	043MSVIS	43	3	1.4565	2.3816	2.6138	2.5588	2.29948	2.61836	2.67148	2.55859	0.426088	0.268888	0.443011	0.616785	0.452689	0.286492	0.48925	7.72149	1.58772	1.82987	0.73436	1.38851	0.748065	1.38863	27.406	186.013	611.146	52.6206	691.172	7.62996	1479.41	602.224
358	044MSVIS	44	3	1.48579	2.41532	2.59729	2.58022	2.30256	2.6285	2.67818	2.57563	0.424495	0.294655	0.425367	0.63537	0.438235	0.289768	0.501963	0.927581	1.5522	1.6886	0.806308	1.29742	0.733578	1.35646	27.1108	169.963	686.041	60.6216	773.773	4.29843	1576.17	632.431
359	046MSVIS	46	3	1.47771	2.42182	2.60141	2.55233	2.29602	2.60664	2.6686	2.5438	0.434386	0.257855	0.461155	0.648438	0.463795	0.305672	0.498798	1.10139	2.74758	1.92021	0.802679	1.35788	0.748504	1.44507	26.496	169.886	575.335	47.9971	649.828	10.3212	1383.17	563.46
360	047MSVIS	47	3	1.4671	2.36618	2.62456	2.56431	2.29339	2.61086	2.66632	2.55641	0.494045	0.270102	0.450138	0.632254	0.456753	0.307115	0.514888	1.38931	1.50905	1.91556	0.790278	1.4765	0.813707	1.40721	24.3153	188.636	593.739	54.2354	672.29	4.91618	1426.7	565.776
361	048MSVIS	48	3	1.36484	2.37257	2.58459	2.58915	2.25984	2.62523	2.67036	2.54777	0.474692	0.285521	0.420329	0.68225	0.443008	0.302184	0.531213	1.14458	1.72506	2.10329	0.943854	1.28476	0.745865	1.48753	21.6513	164.642	677.059	45.5279	744.238	16.6019	1470.53	561.645
362	049MSVIS	49	3	1.31453	2.40028	2.60557	2.56474	2.32913	2.6165	2.67109	2.55844	0.43868	0.28787	0.43872	0.618382	0.450487	0.295582	0.49606	1.13498	1.60756	1.8501	0.707366	1.36784	0.760572	1.45673	26.3803	183.989	636.033	56.0585	718.472	3.79712	1489.46	587.003
363	050MSVIS	50	3	1.26273	2.41369	2.59977	2.57507	2.33817	2.62149	2.67694	2.55213	0.421897	0.2902	0.432936	0.580612	0.441024	0.287984	0.513681	0.886815	1.89896	1.78748	0.666916	1.33521	0.727727	1.50915	25.7884	182.781	656.967	57.8724	740.628	9.86622	1525.83	602.426
364	051MSVIS	51	3	1.15669	2.32168	2.57554	2.56599	2.29614	2.6239	2.6743	2.57766	0.547841	0.300896	0.46078	0.601381	0.456949	0.303031	0.502297	1.4703	1.87796	1.75379	0.684321	1.28613	0.722162	1.28282	18.3274	143.352	568.141	47.0177	633.486	14.3007	1370.19	593.356
365	052MSVIS	52	3	1.15825	2.41334	2.60726	2.56126	2.33463	2.62116	2.67693	2.57761	0.47028	0.287406	0.444622	0.581561	0.445068	0.285705	0.460615	1.25469	1.54424	1.82995	0.657395	1.4109	0.745555	1.54379	27.407	180.519	599.281	54.3807	681.069	9.11311	1488.85	627.259
366	053MSVIS	53	3	1.43526	2.36865	2.59717	2.56717	2.32328	2.62501	2.66654	2.55126	0.38002	0.289325	0.45067	0.58646	0.458198	0.303891	0.502997	5.35015	1.64697	1.97413	0.617549	1.37066	0.831999	1.52748	22.5926	156.076	603.259	55.4969	681.349	5.22699	1407.85	570.427
367	054MSVIS	54	3	1.36336	2.3848	2.60769	2.5754	2.31296	2.61976	2.67391	2.57895	0.461802	0.287769	0.430274	0.641957	0.445786	0.289238	0.484351	1.02855	1.6704	1.73073	0.795125	1.3333	0.765556	1.28447	23.5797	178.904	665.841	56.6904	746.111	4.11828	1549.25	624.23
368	055MSVIS	55	3	1.57493	2.43251	2.62297	2.58195	2.30318	2.6184	2.677	2.55117	0.412214	0.267712	0.41972	0.622107	0.435023	0.288117	0.500056	0.978205	1.44864	1.77823	0.735611	1.38344	0.738228	1.51319	27.9431	196.99	615.017	52.4282	695.388	8.91858	1425.69	533.312
369	056MSVIS	56	3	1.18962	2.41038	2.61564	2.56498	2.31583	2.6096	2.67459	2.5717	0.426244	0.280149	0.433799	0.634572	0.441113	0.286131	0.478812	0.914155	1.54177	1.79894	0.782111	1.38162	0.720985	1.2647	25.1557	194.391	603.107	56.3635	684.626	5.08419	1469.86	590.847
370	057MSVIS	57	3	1.36491	2.36438	2.6062	2.58548	2.29275	2.62675	2.67193	2.56588	0.479156	0.286493	0.434537	0.641844	0.438348	0.303997	0.516904	1.20955	1.65902	1.81908	0.802581	1.34497	0.776487	1.42061	22.0695	179.237	619.654	49.6021	691.326	13.6805	1448.73	578.163
371	058MSVIS	58	3	1.30714	2.41794	2.61773	2.55127	2.3192	2.60421	2.66831	2.56833	0.448687	0.278891	0.457886	0.637809	0.461341	0.295612	0.484189	1.18986	1.619	1.96532	0.832348	1.41727	0.822829	1.38314	27.5445	190.671	611.474	56.4546	695.473	2.33702	1527.47	641.322
372	060MSVIS	60	3	1.36714	2.38012	2.60301	2.56477	2.32522	2.61693	2.67774	2.57215	0.458712	0.282009	0.450341	0.619016	0.447173	0.290216	0.482988	1.16541	1.69503	1.83248	0.695317	1.35877	0.733439	1.3447	24.0583	188.03	625.406	57.1853	706.649	2.91753	1532.14	637.466
373	061MSVIS	61	3	1.41933	2.38712	2.6336	2.59179	2.33672	2.62491	2.67005	2.55686	0.405842	0.258248	0.419816	0.600414	0.43272	0.287633	0.507435	3.03894	1.44044	1.8212	0.656299	1.34364	0.742359	1.52627	26.8861	212.34	599.942	55.0631	681.891	1.70106	1418.62	524.391
374	062MSVIS	62	3	1.35747	2.39637	2.60028	2.5719	2.32287	2.61908	2.67888	2.56244	0.46436	0.295309	0.438044	0.611815	0.444048	0.293538	0.50696	1.21215	1.71694	1.85738	0.751214	1.31326	0.737794	1.43767	24.8599	174.619	642.633	57.0991	724.592	2.82534	1479.92	580.711
375	063MSVIS	63	3	1.30037	2.41757	2.62128	2.55663	2.32069	2.60536	2.67268	2.5697	0.441865	0.264581	0.439254	0.610826	0.457803	0.286079	0.485456	0.97632	1.51785	1.90712	0.761529	1.40315	0.750274	1.34645	26.078	189.508	599.186	56.6489	681.913	4.12375	1468.79	597.374
376	064MSVIS	64	3	1.34073	2.35486	2.57814	2.56269	2.32383	2.61941	2.66709	2.5603	0.364373	0.232313	0.443605	0.620746	0.454126	0.301242	0.501985	12.2087	9.18604	1.91442	0.723335	1.44532	0.831802	1.51394	21.9518	150.659	597.535	53.1914	672.679	1.36331	1405.58	582.243
377	065MSVIS	65	3	1.1218	2.36255	2.59888	2.59751	2.3019	2.62941	2.67013	2.56631	0.488034	0.298701	0.427175	0.611647	0.430509	0.302748	0.523542	1.13968	1.73688	1.71807	0.721608	1.246	0.713525	1.42938	20.5576	170.749	624.669	51.95	697.177	12.9866	1409.44	541.518
378	066MSVIS	66	3	1.23459	2.39677	2.60289	2.56607	2.31049	2.62617	2.67301	2.55771	0.447033	0.287774	0.451101	0.640488	0.452173	0.303661	0.516908	0.931169	1.63121	1.79283	0.792258	1.37625	0.811136	1.43684	22.7812	173.694	620.972	50.3433	694.096	10.0854	1433.09	565.304
379	067MSVIS	67	3	1.44511	2.38633	2.60719	2.60108	2.33884	2.63948	2.67925	2.56461	0.356437	0.285555	0.411693	0.566649	0.417533	0.286083	0.515625	7.62152	1.64844	1.68127	0.668438	1.2735	0.715632	1.44247	28.1775	192.867	712.08	61.2838	801.542	2.54699	1570.3	575.89
380	068MSVIS	68	3	1.33584	2.35088	2.58998	2.56013	2.28955	2.61885	2.66461	2.54596	0.455322	0.289716	0.465855	0.631305	0.457251	0.318855	0.525784	1.2368	2.36236	1.85346	0.902934	1.39386	0.794546	1.41923	22.1026	167.156	586.271	50.6193	658.993	17.5745	1404.81	578.663
381	070MSVIS	70	3	1.48605	2.3604	2.58513	2.53955	2.30445	2.61402	2.65677	2.53442	0.46342	0.251887	0.476489	0.642432	0.481923	0.319468	0.529505	1.05242	4.11231	2.02683	0.698511	1.44305	0.849231	1.6072	20.5832	144.088	557.819	46.1903	624.592	10.7333	1292.41	523.734
382	071MSVIS	71	3	1.43768	2.38702	2.59402	2.5628	2.31805	2.61189	2.67253	2.56214	0.446006	0.293797	0.445248	0.61969	0.454096	0.292742	0.490889	1.10099	1.63812	1.87215	0.731715	1.34353	0.745084	1.47098	26.9242	170.928	619.176	55.029	701.129	2.20883	1485.89	613.834
383	072MSVIS	72	3	1.39181	2.41838	2.61059	2.55972	2.34691	2.62431	2.6744	2.56611	0.448065	0.259946	0.440739	0.56463	0.446125	0.288964	0.493625	1.15621	2.54621	1.80554	0.648514	1.41657	0.747835	1.29708	27.004	179.617	590.649	54.465	672.118	16.4863	1420.88	569.141
384	073MSVIS	73	3	1.26146	2.14085	2.53786	2.51901	2.25465	2.60554	2.6563	2.54218	0.404794	0.243765	0.486572	0.667833	0.480319	0.327809	0.506705	38.9058	7.78865	2.52089	0.850963	1.56644	0.873091	1.41206	21.5842	162.642	510.149	41.5043	573.238	37.4414	1302.14	566.255
385	074MSVIS	74	3	1.38264	2.39633	2.58676	2.55136	2.30389	2.60987	2.66888	2.5484	0.418733	0.29685	0.46318	0.644839	0.468471	0.313527	0.514597	1.0136	1.68513	1.95324	0.788577	1.39662	0.784304	1.48623	23.0034	153.736	561.781	50.7014	635.486	4.99585	1347.73	558.513
386	075MSVIS	75	3	1.15402	2.38598	2.59238	2.53572	2.29313	2.60375	2.66171	2.55998	0.42982	0.297663	0.477737	0.622161	0.468749	0.315134	0.492522	1.05858	1.82324	2.04252	0.744779	1.50344	0.802441	1.42379	22.6366	159.77	502.636	46.6571	571.93	6.52991	1291.08	559.381
387	076MSVIS	76	3	1.49245	2.40016	2.59887	2.57536	2.32854	2.62311	2.67775	2.55518	0.39693	0.260199	0.434993	0.596847	0.444574	0.292019	0.505469	4.53153	3.79203	1.82187	0.674083	1.33462	0.753515	1.42148	27.0561	191.371	613.432	56.1757	696.664	7.20977	1439.15	551.112
388	077MSVIS	77	3	1.43578	2.40523	2.61408	2.55938	2.28977	2.6096	2.67056	2.55065	0.450172	0.283865	0.447921	0.67178	0.449923	0.298961	0.496787	1.21532	1.88195	1.85122	0.932454	1.3497	0.760647	1.37801	23.344	174.217	569.459	51.1125	643.916	3.21083	1362.2	544.066
389	078MSVIS	78	3	1.4234	2.36463	2.59938	2.57229	2.31894	2.61789	2.67683	2.55749	0.498857	0.291363	0.443528	0.595454	0.436496	0.293977	0.494114	1.45945	1.71579	1.76522	0.730966	1.31154	0.71887	1.4122	24.1787	171.284	615.33	55.8827	695.392	2.41109	1459.17	592.499
390	079MSVIS	79	3	1.23	2.39077	2.61161	2.59122	2.34706	2.62708	2.66828	2.56826	0.434562	0.280809	0.415046	0.578602	0.436718	0.291215	0.49726	1.02288	1.56952	1.86566	0.630856	1.36761	0.791756	1.4944	21.4614	160.725	610.356	51.8229	683.64	6.9003	1370.71	526.344
391	080MSVIS	80	3	1.48754	2.26093	2.55943	2.53047	2.28049	2.60371	2.66429	2.54182	0.385533	0.285221	0.476427	0.621698	0.464255	0.330039	0.520754	14.0947	4.04106	2.2274	0.795605	1.60301	0.8523	1.40194	24.6722	180.67	557.131	46.0923	627.896	49.1213	1397.2	588.637
392	081MSVIS	81	3	1.27019	2.37847	2.57349	2.5928	2.30986	2.61819	2.66882	2.56518	0.485792	0.263567	0.404077	0.654269	0.431345	0.290575	0.504471	1.30501	4.69487	1.74723	0.802597	1.33152	0.760388	1.42936	22.6493	161.065	698.759	51.625	773.033	6.06427	1522	587.898
393	082MSVIS	82	3	1.36631	2.40794	2.6062	2.55871	2.33015	2.62017	2.673	2.56234	0.444266	0.270383	0.467944	0.60171	0.450963	0.304788	0.512534	1.02368	1.65373	1.8982	0.741144	1.35831	0.737303	1.41736	27.0377	197.133	601.056	60.924	689.018	4.82838	1491.82	605.67
394	083MSVIS	83	3	1.4904	2.41142	2.62948	2.55279	2.28764	2.62367	2.66698	2.54719	0.472751	0.268176	0.46888	0.591136	0.449478	0.305698	0.512347	1.24289	1.53656	1.89489	0.705221	1.45533	0.762349	1.305	27.9597	201.093	523.374	50.9374	602.271	36.2897	1333.11	529.751
395	084MSVIS	84	3	1.35588	2.3884	2.60509	2.57932	2.321	2.6214	2.67395	2.56869	0.458342	0.285121	0.43105	0.62067	0.440494	0.292581	0.508714	1.10509	1.66757	1.77961	0.746002	1.35632	0.764941	1.4028	21.6876	160.359	622.588	55.6786	699.954	3.70128	1426.58	566.265
396	085MSVIS	85	3	1.53145	2.4214	2.61678	2.59029	2.33674	2.6244	2.67691	2.5672	0.440161	0.275843	0.412822	0.598599	0.432003	0.285002	0.506728	1.01418	1.50796	1.78207	0.756902	1.28884	0.691893	1.45217	27.4624	194.751	669.315	63.6778	760.455	2.00662	1529.14	573.931
397	086MSVIS	86	3	1.17267	2.40521	2.62759	2.56856	2.31751	2.61792	2.67296	2.5758	0.44762	0.27742	0.442899	0.586163	0.4517	0.292474	0.498142	1.02661	1.30377	1.80693	0.645533	1.35398	0.785202	1.37311	24.4778	190.247	640.376	54.6763	719.53	1.32499	1535.34	625.563
398	087MSVIS	87	3	1.3787	2.38636	2.60137	2.55055	2.28303	2.61406	2.66023	2.54126	0.405515	0.247673	0.464705	0.597596	0.45854	0.326458	0.543393	0.801145	3.09817	1.99356	0.702303	1.45797	0.810375	1.50077	22.021	183.381	552.346	46.867	621.234	17.4948	1316.37	511.75
399	088MSVIS	88	3	1.24834	2.39695	2.61594	2.57201	2.34	2.61189	2.67614	2.56162	0.475128	0.26631	0.438363	0.615184	0.442747	0.294129	0.501383	1.57964	1.59436	1.86926	0.706123	1.35537	0.74115	1.48861	24.6691	179.664	590.636	54.0288	669.334	2.18671	1391.86	542.865
400	089MSVIS	89	3	1.23238	2.34798	2.60941	2.55613	2.28923	2.61691	2.66741	2.55772	0.48741	0.279986	0.456247	0.630882	0.460789	0.308799	0.506413	1.11532	1.48459	1.91612	0.773445	1.38509	0.768419	1.42948	21.1423	164.454	579.537	47.9864	648.666	26.2703	1386.04	572.92
401	090MSVIS	90	3	1.2923	2.34812	2.49852	2.5405	2.26068	2.60919	2.65089	2.5202	0.339107	0.217402	0.477458	0.657091	0.47535	0.327943	0.552581	23.5101	11.2194	2.06054	0.980576	1.5113	0.871368	1.68563	24.6859	170.894	512.44	43.0673	580.193	22.4304	1251.85	500.763
402	091MSVIS	91	3	1.29267	2.32173	2.60503	2.56737	2.27125	2.62398	2.66686	2.5434	0.432965	0.260684	0.445575	0.637041	0.451396	0.30373	0.500283	2.9308	2.80137	1.88629	1.40219	1.39205	0.770492	1.48813	20.8251	171.069	532.791	42.7824	596.398	18.9138	1262.6	495.136
403	092MSVIS	92	3	1.39802	2.3455	2.6207	2.54722	2.24329	2.61591	2.66183	2.54421	0.46622	0.279148	0.468638	0.67588	0.460308	0.31664	0.530757	0.938677	1.49549	1.86262	0.905844	1.40097	0.76608	1.36089	19.3834	177.334	529.154	38.8939	587.431	43.2269	1281.82	517.051
404	094MSVIS	94	3	1.4626	2.42569	2.59195	2.57768	2.31953	2.62607	2.68107	2.57478	0.432493	0.292582	0.433565	0.607586	0.43511	0.281264	0.491321	1.09262	1.85105	1.67683	0.723333	1.27537	0.707645	1.31644	29.0973	172.974	696.39	58.9298	784.417	0.681001	1595.06	637.664
405	095MSVIS	95	3	1.16284	2.3732	2.59295	2.5716	2.29797	2.6338	2.66922	2.57974	0.44711	0.300147	0.457508	0.621642	0.460185	0.306148	0.506101	0.999562	1.55026	1.85253	0.717557	1.35638	0.799774	1.38674	21.7645	147.84	602.657	47.809	672.231	3.95202	1413.21	593.142
406	096MSVIS	96	3	1.19877	2.34448	2.60485	2.56958	2.31199	2.61693	2.6676	2.55437	0.381529	0.250071	0.447029	0.592089	0.442433	0.300364	0.507728	6.35129	4.58546	1.89966	0.717417	1.38138	0.756439	1.50498	25.1947	191.202	589.044	51.0556	665.295	2.11434	1398.43	541.935
407	097MSVIS	97	3	1.31907	2.37109	2.57869	2.56053	2.26409	2.62549	2.67012	2.56251	0.4988	0.279282	0.463774	0.631243	0.464112	0.310233	0.511042	1.46165	2.69027	1.87732	0.821428	1.26118	0.750986	1.41705	21.2194	166.645	605.508	45.1172	671.845	53.5461	1442.87	604.379
408	098MSVIS	98	3	1.31594	2.38202	2.61243	2.55575	2.31132	2.61344	2.6699	2.56514	0.445747	0.277683	0.467711	0.632777	0.464385	0.307164	0.505247	1.08302	1.49869	2.31259	0.78842	1.43372	0.79106	1.4024	21.9906	171.147	528.092	46.0305	596.113	18.2847	1302.79	535.529
409	099MSVIS	99	3	1.20445	2.39409	2.58843	2.57911	2.33492	2.62254	2.67446	2.57684	0.44921	0.241685	0.431189	0.568692	0.442615	0.287397	0.495139	1.01253	4.38167	1.73279	0.623322	1.29012	0.705379	1.29024	22.8447	159.133	615.301	58.6116	696.757	5.25774	1442.41	586.521
410	100MSVIS	100	3	1.59527	2.38879	2.606	2.58081	2.33201	2.63038	2.67593	2.56312	0.459972	0.279292	0.440156	0.611368	0.435177	0.293162	0.503122	1.19705	1.68378	1.69023	0.726495	1.25056	0.716443	1.30511	26.0526	182.22	644.36	64.2434	734.656	3.16019	1506.03	589.152
411	101MSVIS	101	3	1.20595	2.40825	2.62	2.54791	2.31504	2.6164	2.67679	2.59832	0.422521	0.272818	0.473489	0.597335	0.456876	0.292676	0.463215	0.98242	1.59997	1.896	0.694243	1.38774	0.753437	1.21052	25.7975	170.918	532.451	51.9819	610.23	2.18445	1421.9	640.75
412	102MSVIS	102	3	1.4095	2.36167	2.62583	2.54532	2.32705	2.613	2.67756	2.5729	0.482956	0.278036	0.453222	0.598087	0.460648	0.289416	0.483902	1.16271	1.50943	1.88986	0.684858	1.40507	0.730892	1.31296	22.2336	194.157	604.432	54.3791	681.045	6.23161	1508.09	632.891
413	103MSVIS	103	3	1.42061	2.37945	2.59162	2.57253	2.31116	2.62378	2.66947	2.56499	0.447631	0.273112	0.440895	0.627395	0.459792	0.302367	0.505249	0.938032	1.78215	1.90739	0.727994	1.36058	0.776561	1.43962	21.0013	150.583	586.161	50.8314	657.993	12.2926	1359.6	551.024
414	105MSVIS	105	3	1.60698	2.34769	2.61385	2.56154	2.20012	2.61364	2.66154	2.53064	0.470461	0.280246	0.467696	0.646275	0.453938	0.32528	0.528978	4.27692	1.68613	2.12718	5.34454	1.56327	0.861781	1.98939	24.817	205.876	572.144	48.8215	645.782	17.7694	1384.11	532.453
415	106MSVIS	106	3	1.53932	2.36088	2.59956	2.58334	2.26938	2.62833	2.66813	2.56119	0.481364	0.283839	0.444435	0.639789	0.440801	0.310074	0.528169	1.19355	1.71718	1.75872	0.879412	1.31396	0.757363	1.39628	22.417	180.008	636.558	48.6918	707.667	17.1043	1471.34	583.669
416	107MSVIS	107	3	1.55523	2.39878	2.6219	2.57352	2.32204	2.62528	2.67057	2.54589	0.432326	0.267172	0.438483	0.580653	0.443384	0.295602	0.514754	1.00031	1.61284	1.8505	0.611774	1.32463	0.743911	1.50098	25.5558	199.753	622.713	52.7167	700.986	17.6684	1445.82	545.076
417	108MSVIS	108	3	1.2573	2.35087	2.58834	2.56327	2.263	2.60908	2.66972	2.54579	0.507927	0.268778	0.442635	0.646833	0.446338	0.304714	0.507383	1.58289	4.39695	2.14309	0.93903	1.34241	0.741049	1.44457	19.7889	160.288	551.245	44.9058	615.94	8.05898	1303.22	526.996
418	109MSVIS	109	3	1.44042	2.42307	2.62338	2.55321	2.30106	2.59779	2.67488	2.57263	0.434129	0.269828	0.446779	0.635975	0.457584	0.284928	0.478018	0.998911	1.61041	1.93393	0.831688	1.44028	0.746436	1.4058	27.9433	204.262	647.929	56.9707	732.843	3.53225	1604.72	667.615
419	110MSVIS	110	3	1.32863	2.39729	2.60405	2.55813	2.31885	2.6146	2.67035	2.57149	0.452114	0.290095	0.451062	0.612649	0.460045	0.29621	0.490139	1.16722	1.55094	2.0011	0.67971	1.37315	0.76179	1.44956	23.8042	172.366	615.524	52.2429	691.572	14.4932	1461.02	597.084
420	111MSVIS	111	3	1.25489	2.39195	2.58085	2.52935	2.28896	2.60947	2.67095	2.56609	0.468463	0.307909	0.490072	0.63526	0.473958	0.31275	0.487542	1.3316	1.94122	2.01784	0.815936	1.46059	0.792918	1.28515	24.0238	156.14	507.667	46.3707	578.062	25.2465	1319.91	585.711
421	117MSVIS	117	3	1.13659	2.38519	2.59927	2.5562	2.29401	2.615	2.66968	2.5661	0.486693	0.2755	0.462242	0.619161	0.465236	0.306861	0.496932	1.62971	2.77749	1.92335	0.838488	1.4249	0.796996	1.41442	25.7854	182.568	609.23	49.8242	684.839	6.94496	1483.09	615.684
422	119MSVIS	119	3	1.55304	2.36483	2.60728	2.56408	2.30877	2.6216	2.67265	2.56196	0.406964	0.289104	0.453251	0.635886	0.449272	0.302363	0.494043	6.57693	1.80824	1.93845	0.81014	1.4243	0.768438	1.52517	26.2447	189.911	602.822	57.657	686.724	47.5387	1489.4	612.763
423	121MSVIS	121	3	1.51256	2.41599	2.61173	2.54467	2.33711	2.59402	2.6765	2.56835	0.434137	0.278776	0.448917	0.600737	0.457546	0.286645	0.469383	0.958826	1.57601	1.844	0.735454	1.43056	0.739553	1.26588	28.1075	194.156	623.034	63.2423	714.384	3.6352	1562.26	653.72
424	122MSVIS	122	3	1.31396	2.42046	2.59204	2.5585	2.30622	2.61086	2.67282	2.55999	0.415817	0.275021	0.448772	0.611307	0.45341	0.303655	0.505024	1.05155	1.65973	1.89341	0.718465	1.36546	0.744795	1.42836	27.7843	172.276	599.136	51.9074	678.828	2.12891	1442.9	591.8
425	123MSVIS	123	3	1.16946	2.40077	2.60805	2.56228	2.29812	2.61773	2.67762	2.57558	0.450586	0.269478	0.437245	0.609345	0.447414	0.281446	0.480561	1.10004	1.56189	1.75596	0.697422	1.28527	0.676739	1.27222	24.6404	172.376	607.505	50.8584	683.004	6.27411	1462.84	607.459
426	124MSVIS	124	3	1.4048	2.37174	2.60917	2.56939	2.29261	2.62192	2.67439	2.55642	0.463733	0.283688	0.449493	0.641023	0.450771	0.29846	0.505273	1.20119	1.43783	1.87672	0.768738	1.34797	0.762856	1.47848	21.9498	173.817	612.889	52.39	687.229	3.59748	1449.97	588.923
427	125MSVIS	125	3	1.4622	2.38858	2.59556	2.55315	2.32813	2.61424	2.67786	2.56487	0.312612	0.228381	0.454781	0.605927	0.458533	0.289588	0.499078	14.3973	5.68753	1.86	0.714346	1.33865	0.708465	1.34752	24.6065	186.114	595.072	54.6923	674.371	5.25266	1458.74	598.257
428	126MSVIS	126	3	1.21098	2.37259	2.59143	2.52607	2.28479	2.60695	2.66272	2.55227	0.478459	0.297012	0.486358	0.639803	0.483611	0.322516	0.499932	1.17581	1.79668	2.02235	0.77937	1.50587	0.86669	1.41998	21.1266	155.051	539.146	46.9787	607.251	5.96079	1347.03	584.724
429	128MSVIS	128	3	1.4648	2.36066	2.58188	2.56714	2.28129	2.62422	2.66652	2.53005	0.459267	0.303047	0.45112	0.691176	0.447695	0.308619	0.529775	3.07335	1.6291	1.86066	0.973383	1.25837	0.721844	1.51567	26.573	166.213	617.802	50.5577	694.933	10.0119	1390.6	529.451
430	131MSVIS	130	3	1.12558	2.40018	2.59967	2.52466	2.31733	2.60803	2.66646	2.58226	0.426088	0.286817	0.487283	0.621294	0.485066	0.303388	0.476527	0.826325	1.44933	2.0267	0.757672	1.46545	0.796104	1.34925	21.7112	149.651	512.757	50.9789	585.447	5.87497	1355.12	620.027
431	133MSVIS	132	3	1.1795	2.35642	2.58084	2.58866	2.3105	2.62323	2.67062	2.54468	0.505158	0.273674	0.422051	0.650577	0.435737	0.295282	0.522791	1.35778	1.80688	1.75497	0.838894	1.23038	0.746972	1.54528	22.46	165.498	666.772	55.5497	744.782	1.30335	1455.65	545.371
432	134MSVIS	133	3	1.27872	2.3885	2.58212	2.58497	2.29429	2.61666	2.67723	2.55308	0.478385	0.292415	0.400565	0.691226	0.422247	0.285141	0.507059	1.507	2.01073	1.76641	0.965906	1.32349	0.739823	1.54778	28.9016	169.757	694.744	57.3046	780.95	8.46385	1529.29	578.579
433	135MSVIS	134	3	1.42169	2.37327	2.61302	2.61288	2.30775	2.62511	2.66748	2.5332	0.402092	0.230376	0.396108	0.633048	0.416205	0.295905	0.537185	5.88529	3.67987	1.77618	0.817979	1.33399	0.778843	1.69173	30.7128	203.242	697.347	58.1756	786.236	3.82009	1497.56	508.079
434	136MSVIS	135	3	1.582	2.40613	2.6139	2.56814	2.31729	2.6097	2.67879	2.54418	0.4396	0.278888	0.426475	0.644833	0.439322	0.287568	0.494223	1.31269	1.56256	1.84309	0.835395	1.29906	0.715282	1.47819	29.2069	186.741	619.149	60.5211	708.877	6.18247	1428.22	532.604
435	137MSVIS	136	3	1.29764	2.33015	2.57494	2.59569	2.28113	2.63496	2.66717	2.54568	0.405496	0.307862	0.413539	0.657147	0.429024	0.305166	0.52345	11.8676	1.7878	1.75253	0.837286	1.31341	0.763344	1.5595	24.441	163.637	653.893	50.9959	729.33	25.2663	1408.92	515.948
436	138MSVIS	137	3	1.26452	2.35891	2.58161	2.57446	2.32239	2.60702	2.66269	2.54605	0.421903	0.26564	0.42605	0.642872	0.45514	0.302167	0.513094	2.79414	3.84329	1.9986	0.834833	1.44916	0.842481	1.60842	28.2442	157.895	626.215	54.813	709.272	1.67043	1404.66	537.49
437	139MSVIS	138	3	1.10665	2.41259	2.61685	2.57166	2.29113	2.61686	2.66762	2.5469	0.434611	0.273273	0.43225	0.660719	0.438559	0.293142	0.503279	1.16753	1.59424	1.89151	0.913647	1.45283	0.797191	1.54492	29.3063	191.569	588.503	54.6319	672.441	1.79388	1396.02	532.007
438	140MSVIS	139	3	1.27457	2.37087	2.5762	2.58739	2.2761	2.623	2.66752	2.54672	0.492185	0.29332	0.419426	0.668808	0.434674	0.302141	0.522446	1.69721	1.7813	1.77939	0.872813	1.33681	0.792538	1.54752	25.3053	158.824	634.124	48.1355	707.564	25.3831	1379.65	513.259
439	141MSVIS	140	3	1.23429	2.30452	2.59789	2.57852	2.31103	2.61428	2.67437	2.55129	0.425023	0.27349	0.427508	0.683281	0.439034	0.295958	0.507442	11.6049	2.6319	1.80581	0.85801	1.32614	0.740247	1.50435	25.9744	176.104	636.141	54.8063	716.921	2.92651	1442.12	549.099
440	142MSVIS	141	3	1.11405	2.39563	2.59166	2.54858	2.26628	2.5901	2.66728	2.54921	0.446321	0.290667	0.441556	0.706583	0.471682	0.305343	0.50821	1.11561	2.06778	1.96325	1.01736	1.46542	0.796883	1.2506	23.0698	164.961	621.356	52.9308	697.356	1.31792	1447.38	585.065
441	143MSVIS	142	3	1.40272	2.32335	2.59675	2.56238	2.31391	2.62212	2.66322	2.52194	0.415247	0.272058	0.467416	0.606852	0.466474	0.324144	0.536599	3.15647	2.86209	2.02036	0.657509	1.38684	0.835828	2.09451	26.4161	184.398	624.556	51.6454	702.618	6.42446	1423.32	536.31
442	144MSVIS	143	3	1.38887	2.39568	2.58464	2.60393	2.29361	2.6244	2.66784	2.54891	0.453483	0.287297	0.39761	0.668086	0.42466	0.29315	0.523801	1.30216	1.7048	1.76487	0.905067	1.30231	0.784514	1.61081	28.8288	162.346	743.351	57.4173	829.597	1.5222	1552.99	561.049
443	145MSVIS	144	3	1.4537	2.39832	2.60248	2.60302	2.29501	2.63475	2.67621	2.54582	0.4538	0.284244	0.415665	0.669146	0.425144	0.295948	0.530763	1.05782	1.45122	1.76491	0.814266	1.28452	0.77094	1.54923	26.2451	177.747	694.314	53.72	774.279	11.7284	1488.2	536.178
444	146MSVIS	145	3	1.39666	2.40339	2.59773	2.58147	2.31053	2.61067	2.66897	2.5436	0.446919	0.277168	0.410244	0.631652	0.451774	0.297717	0.510959	1.29186	1.65185	1.95971	0.791991	1.39522	0.792735	1.56853	23.2711	153.028	611.467	51.0982	685.836	5.43859	1343.24	504.374
445	147MSVIS	146	3	1.3345	2.40417	2.59101	2.5882	2.32576	2.62211	2.67359	2.56048	0.404015	0.282065	0.416503	0.627331	0.43148	0.286566	0.506502	1.1169	1.62984	1.78043	0.802266	1.26579	0.728185	1.49428	25.992	160.76	680.288	62.1534	768.434	0.490751	1511.35	582.157
446	148MSVIS	147	3	1.42104	2.41704	2.61107	2.56936	2.31064	2.61956	2.67234	2.54737	0.423871	0.268353	0.440713	0.628032	0.442931	0.295129	0.51566	1.01774	1.69338	1.85181	0.85881	1.34817	0.738716	1.41762	28.3986	191.297	634.203	61.2125	723.814	3.11739	1487.84	572.729
447	149MSVIS	148	3	1.41937	2.37594	2.61899	2.58693	2.35119	2.62834	2.67464	2.57853	0.482675	0.273737	0.422891	0.580875	0.430963	0.288398	0.497882	1.16101	1.71886	1.66086	0.649726	1.28456	0.705466	1.30708	24.1085	199.7	672.122	63.2449	759.476	3.22012	1566.21	607.036
448	001MSVIS	1	4	1.48251	2.36549	2.61733	2.57001	2.31317	2.61651	2.66746	2.55085	0.407412	0.278025	0.437718	0.621654	0.438119	0.300004	0.516024	6.07807	1.52013	1.86539	0.753306	1.41818	0.776327	1.51921	24.2374	185.773	580.186	54.1328	658.556	4.71641	1361.65	517.323
449	002MSVIS	2	4	1.21453	2.34415	2.57344	2.55307	2.26163	2.62122	2.65772	2.54554	0.485166	0.284516	0.471675	0.646245	0.463743	0.320404	0.514718	1.53476	3.09674	1.87888	0.899219	1.38179	0.791292	1.3395	20.1958	157.329	547.512	43.2842	610.992	30.2616	1328.97	560.647
450	003MSVIS	3	4	1.31922	2.34666	2.5695	2.55372	2.32379	2.60465	2.66645	2.5645	0.346322	0.226391	0.453898	0.630072	0.460599	0.297898	0.492677	11.0878	8.05946	1.91893	0.789632	1.44509	0.79449	1.48286	26.6353	176.43	600.302	58.3742	685.312	26.6119	1482.53	620.786
451	004MSVIS	4	4	1.17339	2.39772	2.60647	2.54244	2.30344	2.61706	2.67006	2.55523	0.469656	0.279982	0.479094	0.610526	0.462328	0.297831	0.503884	1.26657	1.53582	1.84334	0.731762	1.35157	0.725993	1.35354	25.3476	172.377	551.761	50.1675	627.276	2.46828	1389.15	589.496
452	005MSVIS	5	4	1.48131	2.39157	2.58944	2.56811	2.30939	2.62101	2.67302	2.55135	0.443069	0.282974	0.443976	0.611244	0.447539	0.293676	0.510715	1.1434	1.75307	1.78739	0.711273	1.28669	0.718218	1.40998	24.8783	179.007	636.41	54.9584	716.247	6.6667	1468.27	573.015
453	006MSVIS	6	4	1.45271	2.35252	2.61911	2.54756	2.22304	2.61809	2.66287	2.53323	0.47443	0.270013	0.465461	0.672398	0.466718	0.318708	0.529618	1.13903	1.55746	1.91869	0.935747	1.41396	0.758595	1.41205	21.8588	198.298	577.82	38.7178	638.396	44.3267	1381.98	545.287
454	009MSVIS	9	4	1.24844	2.38333	2.60653	2.53331	2.28615	2.59871	2.65597	2.54413	0.471322	0.284202	0.475346	0.641693	0.476575	0.321832	0.514242	2.22738	1.80206	2.13925	0.934028	1.52239	0.842979	1.45445	25.1848	175.554	544.691	50.8271	620.703	10.8797	1372.12	575.868
455	010MSVIS	10	4	1.35358	2.38658	2.61444	2.57688	2.31544	2.6205	2.66584	2.54503	0.462215	0.276849	0.432609	0.656205	0.45509	0.303977	0.523613	1.09732	1.63502	1.87631	0.795853	1.41451	0.808392	1.61232	23.7157	182.96	633.235	52.7108	709.661	6.31192	1445.41	552.789
456	011MSVIS	11	4	1.43069	2.39789	2.62303	2.56432	2.29912	2.60631	2.67399	2.55009	0.43682	0.266141	0.451569	0.610709	0.461571	0.29974	0.503948	1.01691	1.44252	1.8618	0.853243	1.34839	0.735648	1.44527	26.6015	197.347	583.214	53.7409	663.556	7.35664	1445.87	584.967
457	012MSVIS	12	4	1.42389	2.38571	2.6117	2.55729	2.32168	2.60921	2.67495	2.56357	0.488807	0.28098	0.443782	0.608569	0.449952	0.294652	0.491601	1.269	1.61546	1.9385	0.717548	1.42583	0.732138	1.41821	23.402	179.288	562.425	54.974	640.801	10.5629	1405.95	585.858
458	013MSVIS	13	4	1.39009	2.39235	2.60178	2.58083	2.30031	2.6328	2.66732	2.55277	0.428358	0.28517	0.43015	0.591894	0.438469	0.302533	0.522569	0.986681	1.76312	1.89723	0.65205	1.39481	0.787842	1.48032	24.4013	185.187	671.989	50.5666	746.957	19.3732	1508.08	575.932
459	014MSVIS	14	4	1.37931	2.35866	2.61375	2.54891	2.27237	2.60573	2.66175	2.53085	0.440904	0.287241	0.453216	0.641908	0.472844	0.318937	0.501958	2.16614	1.54525	2.33525	0.811504	1.51661	0.809931	1.74237	20.3462	171.842	494.126	41.0226	555.495	52.0178	1226.76	499.42
460	016MSVIS	16	4	1.16687	2.38625	2.59442	2.57326	2.29009	2.62429	2.67579	2.58269	0.479857	0.288843	0.448193	0.648677	0.448281	0.29508	0.484767	1.15113	1.82067	1.71406	0.776372	1.25427	0.726735	1.2844	25.2245	181.89	630.096	51.0931	706.413	20.666	1501.77	613.462
461	017MSVIS	17	4	1.28174	2.34804	2.617	2.57285	2.28059	2.61874	2.66894	2.57149	0.519295	0.282735	0.452047	0.625664	0.441288	0.303978	0.505774	1.43251	1.59929	1.74259	0.76818	1.34012	0.775439	1.34859	20.8664	172.668	622.331	47.8245	691.022	8.44603	1449.94	586.254
462	018MSVIS	18	4	1.49245	2.39473	2.61633	2.5803	2.31021	2.62756	2.67785	2.55456	0.505455	0.27293	0.431483	0.582702	0.433538	0.289041	0.513555	1.40942	1.7293	1.66542	0.646175	1.27255	0.7058	1.37387	25.2095	186.909	634.639	49.7393	709.587	16.3655	1435.51	539.015
463	019MSVIS	19	4	1.2521	2.38791	2.61642	2.57469	2.32362	2.62389	2.67392	2.56495	0.442035	0.277063	0.434053	0.60198	0.440575	0.296371	0.502178	0.971317	1.57128	1.79494	0.694095	1.33462	0.7473	1.4217	20.3782	163.227	556.18	45.5272	622.085	12.4433	1286.41	501.097
464	021MSVIS	21	4	1.5612	2.41435	2.609	2.56403	2.31814	2.60757	2.67209	2.5441	0.410118	0.268541	0.439773	0.639661	0.449179	0.298128	0.532028	0.894486	1.56825	1.84273	0.793719	1.40311	0.758795	1.51413	26.7476	200.904	644.759	58.1477	729.654	1.19088	1497.46	566.897
465	022MSVIS	22	4	1.35606	2.41021	2.62956	2.55507	2.34045	2.61683	2.66861	2.56199	0.453878	0.247164	0.464368	0.586063	0.458951	0.301897	0.498887	1.11759	3.18388	1.97312	0.657316	1.47767	0.795451	1.42464	25.6815	200.463	564.89	53.9745	644.546	8.82464	1417.36	572.355
466	023MSVIS	23	4	1.16464	2.34599	2.58177	2.52588	2.2426	2.60974	2.66447	2.5601	0.441021	0.283473	0.505158	0.652757	0.471181	0.319644	0.51321	3.23887	2.94156	1.97036	0.96735	1.44744	0.817448	1.34618	27.2704	176.645	564.262	49.9754	641.508	26.2726	1486.83	668.676
467	025MSVIS	25	4	1.38988	2.40923	2.60467	2.56905	2.31765	2.62612	2.67974	2.5749	0.410636	0.261174	0.445396	0.584229	0.447942	0.291899	0.495397	0.833187	2.378	1.75288	0.636899	1.32362	0.705031	1.32634	22.7892	162.801	556.658	46.2997	625.747	14.4251	1324.61	536.061
468	026MSVIS	26	4	1.38673	2.39498	2.59314	2.56293	2.28236	2.62024	2.67552	2.55996	0.45556	0.290651	0.445235	0.650807	0.445547	0.292632	0.50713	1.28825	1.95218	1.70462	0.865018	1.31474	0.719848	1.30889	25.9708	176.665	640.499	49.294	715.764	8.30111	1491.25	598.821
469	027MSVIS	27	4	1.31345	2.36858	2.59686	2.56152	2.29195	2.62805	2.6735	2.55822	0.489678	0.271184	0.46736	0.586662	0.448757	0.308557	0.507547	1.14744	2.49025	1.84908	0.699721	1.34828	0.753402	1.37248	22.0315	167.555	568.751	49.2619	640.044	14.8073	1390.93	583.334
470	028MSVIS	28	4	1.2799	2.37896	2.59262	2.58316	2.33087	2.61847	2.66807	2.57757	0.439787	0.262299	0.430373	0.585287	0.43772	0.293038	0.482454	0.925786	2.60138	1.81845	0.655707	1.33014	0.736251	1.36337	22.415	158.241	600.96	54.8856	678.261	2.3623	1416.85	580.348
471	030MSVIS	30	4	1.35192	2.40301	2.61634	2.57277	2.32486	2.6151	2.67196	2.56906	0.433627	0.27926	0.440018	0.580314	0.452858	0.29358	0.496921	0.954916	1.4777	1.99954	0.61735	1.43214	0.785603	1.5143	24.2207	173.793	601.239	55.5543	681.013	10.9494	1438.4	583.594
472	031MSVIS	31	4	1.35543	2.3359	2.606	2.54688	2.31175	2.62989	2.67801	2.57853	0.435869	0.282164	0.463373	0.57083	0.451586	0.293673	0.47199	3.12296	2.25304	1.86322	0.706951	1.25406	0.655615	1.24546	23.1188	173.571	609.507	55.5479	688.173	18.4348	1524.37	662.625
473	032MSVIS	32	4	1.19887	2.35743	2.6083	2.55509	2.30992	2.62219	2.67426	2.57191	0.514441	0.293604	0.456301	0.628869	0.448304	0.3013	0.49408	1.56742	1.75122	1.85492	0.814401	1.38196	0.741915	1.33528	22.1982	178.611	562.765	49.6503	634.613	8.59207	1397.1	583.875
474	033MSVIS	33	4	1.54614	2.27262	2.6084	2.57127	2.25832	2.62842	2.66932	2.54637	0.458872	0.277293	0.46001	0.644217	0.449078	0.31538	0.527988	7.4518	2.34933	2.26418	0.844765	1.40319	0.822628	1.73313	21.9311	180.548	588.208	41.5162	651.655	20.7282	1367.83	535.624
475	035MSVIS	35	4	1.4046	2.17722	2.49898	2.54835	2.31977	2.62658	2.67311	2.55875	0.351836	0.209135	0.441685	0.573148	0.442903	0.289471	0.492966	35.7409	11.3941	1.78078	0.656697	1.31525	0.702547	1.27459	29.643	179.012	622.062	53.853	705.558	3.88781	1464.64	580.069
476	036MSVIS	36	4	1.53859	2.33975	2.60357	2.59546	2.33212	2.62495	2.67653	2.55706	0.446298	0.287231	0.408139	0.610304	0.435784	0.293645	0.51378	4.09748	1.75127	1.80226	0.718621	1.30488	0.732814	1.54444	23.6758	178.828	716.751	59.937	800.364	6.72221	1560.28	581.088
477	038MSVIS	38	4	1.09858	2.36472	2.60083	2.54817	2.29192	2.58646	2.66399	2.5562	0.477075	0.28798	0.454392	0.656086	0.470615	0.301086	0.495458	1.39425	1.48901	1.9435	0.87743	1.42051	0.759342	1.41045	23.2194	175.383	557.345	49.9095	630.474	7.08068	1400.23	594.37
478	039MSVIS	39	4	1.24837	2.34219	2.59736	2.53287	2.255	2.58925	2.64881	2.52992	0.504698	0.268554	0.468219	0.628925	0.486634	0.335407	0.553035	1.31678	1.8207	2.09438	0.897001	1.51374	0.831543	1.45107	20.718	168.572	514.964	44.1215	579.804	9.47019	1265.15	516.778
479	040MSVIS	40	4	1.37716	2.40112	2.60924	2.55908	2.2907	2.62239	2.66251	2.55301	0.439821	0.236534	0.463333	0.59083	0.455898	0.309924	0.513098	1.03486	4.63282	1.94339	0.700644	1.44838	0.790407	1.50279	23.2131	188.121	543.364	44.4355	611.012	21.5294	1323.9	524.771
480	043MSVIS	43	4	1.46294	2.41613	2.61345	2.55258	2.30827	2.61646	2.66856	2.56153	0.420232	0.276194	0.45367	0.613204	0.45842	0.288297	0.486788	0.965652	1.59206	1.85986	0.709996	1.38373	0.751901	1.38986	27.0256	184.953	596.263	53.0402	676.329	7.80402	1469.4	608.118
481	044MSVIS	44	4	1.48421	2.40899	2.59774	2.57306	2.30853	2.62549	2.67688	2.57775	0.450664	0.297852	0.427429	0.626241	0.442465	0.290019	0.487816	0.98491	1.5279	1.69018	0.777694	1.29752	0.736323	1.19129	26.2487	166.433	670.773	61.2303	758.252	4.49277	1560.12	635.431
482	045MSVIS	45	4	1.49118	2.39407	2.62593	2.58952	2.31997	2.63118	2.66612	2.55723	0.471093	0.277868	0.441284	0.595244	0.435536	0.306852	0.527103	1.29006	1.53929	1.84385	0.703688	1.45336	0.857686	1.51543	23.9577	193.738	606.563	52.0883	682.609	16.648	1403.94	527.588
483	046MSVIS	46	4	1.48051	2.41008	2.60981	2.55131	2.28345	2.61084	2.66879	2.55709	0.445942	0.280854	0.460239	0.661464	0.466111	0.304903	0.493215	1.15202	1.53109	1.90973	0.812816	1.33226	0.747247	1.38894	25.965	171.256	576.522	49.6516	652.138	10.5033	1400.14	576.743
484	047MSVIS	47	4	1.47592	2.37533	2.6176	2.5662	2.29456	2.60973	2.66579	2.55993	0.479149	0.270014	0.452971	0.630136	0.46133	0.310646	0.516812	1.29736	1.51331	1.9509	0.792231	1.46283	0.823342	1.45179	24.4465	179.626	583.579	53.8791	661.905	5.29633	1403.59	562.061
485	048MSVIS	48	4	1.36941	2.36658	2.58919	2.58448	2.2473	2.62467	2.66983	2.54818	0.482327	0.287948	0.4253	0.683132	0.44518	0.305293	0.530984	1.08303	1.65518	2.07215	1.00958	1.26127	0.753908	1.74869	20.4453	165.191	670.702	44.9767	736.124	17.3229	1467.45	566.13
486	049MSVIS	49	4	1.32323	2.40468	2.60294	2.56586	2.33391	2.61843	2.66879	2.55776	0.457595	0.287493	0.435899	0.598527	0.447988	0.291657	0.49425	1.16495	1.58671	1.81076	0.659783	1.34102	0.741202	1.4176	25.9103	181.402	633.541	56.9371	716.388	3.8441	1495.08	597.288
487	050MSVIS	50	4	1.26125	2.38971	2.60726	2.57122	2.34016	2.62218	2.67541	2.56935	0.436414	0.288668	0.438847	0.584108	0.444693	0.289235	0.506434	0.866091	1.6332	1.79384	0.673733	1.34042	0.72804	1.43167	23.693	175.2	630.606	57.6907	711.99	12.5951	1492.09	604.904
488	052MSVIS	52	4	1.15006	2.41798	2.61326	2.55627	2.33077	2.61835	2.67694	2.58726	0.455937	0.286757	0.451007	0.564428	0.448323	0.286786	0.469125	1.12043	1.51594	1.85385	0.621493	1.44641	0.760379	1.2509	26.3383	179.64	582.618	53.9767	662.933	9.13052	1475.09	632.513
489	053MSVIS	53	4	1.43183	2.38874	2.60076	2.56278	2.32719	2.62625	2.66605	2.55709	0.408078	0.292952	0.455699	0.588313	0.462048	0.303542	0.49961	0.755396	1.58072	1.97903	0.618767	1.37192	0.829158	1.51655	22.2421	152.031	586.805	55.064	664.112	5.30088	1393.46	577.319
490	054MSVIS	54	4	1.3653	2.38697	2.60405	2.57947	2.30338	2.62392	2.67457	2.58277	0.445189	0.283492	0.426171	0.646041	0.441966	0.286984	0.483975	1.02268	1.62453	1.70279	0.821143	1.30208	0.758788	1.30549	24.1491	175.468	665.625	55.7426	745.517	4.26808	1542.32	621.334
491	055MSVIS	55	4	1.55391	2.42282	2.6248	2.5831	2.30504	2.61755	2.67166	2.56137	0.435124	0.267397	0.42034	0.623273	0.436589	0.289198	0.496149	1.0578	1.40165	1.8114	0.753147	1.40992	0.756927	1.44759	27.2484	196.211	608.954	52.1498	688.352	8.91798	1418.43	533.871
492	056MSVIS	56	4	1.17679	2.41241	2.61082	2.56413	2.32863	2.60813	2.67466	2.56777	0.430359	0.283649	0.436704	0.616385	0.442005	0.287904	0.484165	0.959223	1.60861	1.78715	0.727461	1.37028	0.718444	1.29933	25.1065	189.111	588.661	54.7559	668.523	5.23866	1433.95	576.315
493	058MSVIS	58	4	1.31027	2.41879	2.6198	2.54458	2.30635	2.59966	2.66628	2.5704	0.452132	0.278494	0.468608	0.61897	0.467018	0.299481	0.483186	1.13526	1.6008	1.97972	0.82484	1.42354	0.836649	1.34949	26.2082	189.529	593.332	56.3102	675.85	2.40753	1513.83	648.448
494	059MSVIS	59	4	1.20658	2.39005	2.60818	2.58757	2.33354	2.61977	2.67662	2.56942	0.462261	0.245662	0.407236	0.604667	0.441481	0.282515	0.489024	1.13199	3.87647	1.80111	0.701057	1.35742	0.718644	1.40554	20.8849	165.723	567.98	49.1313	637.996	5.46167	1310.68	506.961
495	060MSVIS	60	4	1.36261	2.36637	2.60543	2.56598	2.32287	2.61685	2.67416	2.57863	0.480298	0.28407	0.452336	0.606378	0.447495	0.292916	0.486282	1.1946	1.6075	1.82138	0.683605	1.37405	0.750429	1.32844	21.9138	180.508	610.717	57.1883	689.819	3.01606	1506.58	636.256
496	061MSVIS	61	4	1.42161	2.42886	2.64121	2.58871	2.33131	2.62468	2.66913	2.55806	0.410462	0.252931	0.422833	0.586211	0.43329	0.285709	0.507065	0.85854	1.36987	1.81879	0.628609	1.37441	0.728602	1.51437	26.5103	218.74	599.698	56.2215	682.43	1.77873	1431.34	530.174
497	062MSVIS	62	4	1.36743	2.38935	2.605	2.57115	2.31488	2.61496	2.67834	2.56185	0.463285	0.287828	0.438179	0.630088	0.444231	0.29264	0.506026	1.21104	1.52071	1.85645	0.793904	1.2929	0.721499	1.47892	25.0927	176.139	639.955	56.6999	721.747	3.1127	1484.85	586.964
498	063MSVIS	63	4	1.29123	2.41477	2.625	2.56044	2.31836	2.60263	2.67008	2.57345	0.444333	0.274234	0.437449	0.622972	0.45492	0.287698	0.484205	1.01261	1.50468	1.9005	0.813297	1.42172	0.767585	1.32054	26.0078	187.946	594.836	55.3477	676.192	4.20629	1457.12	592.981
499	064MSVIS	64	4	1.33236	2.37531	2.59196	2.56113	2.32962	2.61819	2.67069	2.56872	0.439518	0.295756	0.447935	0.616954	0.459419	0.299284	0.494822	1.01696	1.59911	1.87797	0.733314	1.41546	0.803786	1.4064	21.6135	152.192	593.346	52.8857	667.845	1.42081	1403.31	583.274
500	065MSVIS	65	4	1.13053	2.3635	2.59824	2.5925	2.29994	2.62775	2.67096	2.56286	0.473375	0.296118	0.434009	0.621489	0.432343	0.306972	0.525113	1.08634	1.63031	1.72819	0.76708	1.2695	0.732581	1.41398	20.4884	172.687	618.646	51.5506	690.685	13.7899	1403.82	540.447
501	066MSVIS	66	4	1.23392	2.38397	2.60385	2.5638	2.30449	2.62038	2.66751	2.55081	0.44998	0.292763	0.459083	0.624299	0.460036	0.310207	0.521039	0.966715	1.69903	1.88885	0.740328	1.46405	0.851807	1.48741	22.7077	173.03	613.451	49.3871	685.546	10.1732	1424.25	565.675
502	067MSVIS	67	4	1.45383	2.37602	2.60264	2.60431	2.3383	2.63849	2.67818	2.57201	0.369491	0.249477	0.412444	0.568621	0.417521	0.286105	0.518995	7.95228	3.13466	1.6791	0.652571	1.25736	0.715936	1.46823	28.1841	184.349	708.203	61.2954	797.683	3.19949	1556.06	574.033
503	068MSVIS	68	4	1.33204	2.22992	2.53632	2.5604	2.27979	2.61677	2.66641	2.53155	0.461677	0.291329	0.458615	0.616208	0.454963	0.3207	0.515647	14.6261	3.13874	2.24582	0.865224	1.42704	0.826051	1.86581	22.6666	169.933	598.902	48.8577	670.426	17.2944	1411.5	571.137
504	070MSVIS	70	4	1.48266	2.2832	2.50858	2.53836	2.14323	2.61262	2.65825	2.52114	0.438559	0.248197	0.476061	0.699959	0.476889	0.32515	0.518873	20.5319	9.82343	2.14456	13.6423	1.57093	0.945485	2.10494	20.4167	144.945	553.449	45.8602	619.726	10.8539	1280.99	516.316
505	071MSVIS	71	4	1.43001	2.39534	2.59853	2.55556	2.30701	2.60988	2.67217	2.57144	0.432373	0.287632	0.450891	0.640356	0.458459	0.29136	0.484197	0.985797	1.50583	1.85873	0.804673	1.36854	0.740608	1.4082	24.8469	169.865	604.957	54.759	684.563	2.39958	1475.52	621.096
506	072MSVIS	72	4	1.39577	2.41266	2.61647	2.55894	2.3474	2.62374	2.67704	2.56755	0.425803	0.260059	0.444327	0.5796	0.44897	0.288377	0.493524	2.48964	2.50345	1.80887	0.680675	1.4	0.747519	1.27846	26.4886	180.411	585.359	54.2413	666.089	17.1059	1420.96	574.464
507	073MSVIS	73	4	1.25264	2.30476	2.55304	2.50945	2.23214	2.6061	2.65657	2.55461	0.367913	0.228356	0.50156	0.738422	0.486253	0.323791	0.493728	21.0042	6.62639	2.06611	1.9007	1.5287	0.82998	1.29812	20.0107	156.931	488.181	41.1344	549.326	39.038	1294.2	587.946
508	074MSVIS	74	4	1.3841	2.40173	2.5922	2.5479	2.30496	2.60888	2.66833	2.53963	0.42168	0.294176	0.466032	0.629311	0.467588	0.313427	0.513196	0.999673	1.70011	1.97345	0.759694	1.37267	0.767052	1.47075	23.49	156.048	555.372	50.3742	629.236	5.28154	1335.41	550.126
509	075MSVIS	75	4	1.15315	2.38948	2.59208	2.53393	2.29247	2.60229	2.66072	2.55674	0.422427	0.294074	0.479275	0.624398	0.469727	0.315142	0.496934	1.03495	1.6742	2.07053	0.755326	1.50433	0.802541	1.43628	22.9272	163.552	504.836	46.1093	573.872	6.65023	1299.89	562.462
510	076MSVIS	76	4	1.49928	2.40967	2.60323	2.56767	2.3214	2.62234	2.67688	2.55366	0.456022	0.262174	0.439407	0.610158	0.445556	0.293487	0.503173	1.25135	3.65338	1.82321	0.698445	1.4112	0.75404	1.42538	27.1922	193.409	595.493	55.9946	678.68	8.31782	1433.23	561.144
511	077MSVIS	77	4	1.43239	2.39968	2.61441	2.5582	2.30287	2.61091	2.67092	2.5617	0.446976	0.257124	0.44547	0.645252	0.450366	0.296226	0.488208	1.07981	3.73679	1.84226	0.87988	1.32906	0.748747	1.33931	21.9179	172.111	563.877	51.6598	637.455	3.42615	1366.09	556.521
512	078MSVIS	78	4	1.42465	2.38674	2.60436	2.57157	2.32457	2.62035	2.67894	2.57015	0.449448	0.282621	0.443378	0.592443	0.437175	0.290559	0.482629	1.01495	1.63232	1.7561	0.699601	1.28819	0.700139	1.28313	23.3666	164.845	601.711	55.4413	680.519	2.52179	1447.71	602.348
513	079MSVIS	79	4	1.23478	2.38614	2.61196	2.58828	2.35155	2.62476	2.66796	2.57093	0.449556	0.283584	0.415463	0.574456	0.435306	0.289125	0.497301	1.07361	1.65007	1.8753	0.617865	1.37424	0.77696	1.47169	21.8476	162.556	607.068	52.0153	680.93	7.23547	1376.61	533.128
514	080MSVIS	80	4	1.49434	2.37115	2.6025	2.53013	2.27997	2.60715	2.6627	2.55783	0.46297	0.297981	0.470258	0.618398	0.462411	0.323829	0.521341	1.16158	1.65967	2.04378	0.784067	1.57323	0.812268	1.3175	23.9545	176.794	549.936	46.7387	620.629	50.7496	1407.29	609.866
515	081MSVIS	81	4	1.27564	2.38539	2.5736	2.58975	2.30014	2.6173	2.67203	2.56064	0.46291	0.258408	0.406572	0.664214	0.42979	0.290865	0.511951	1.17635	4.58225	1.72872	0.831215	1.29968	0.742009	1.48568	22.9781	160.811	696.617	51.1869	770.782	7.24644	1515.72	584.128
516	082MSVIS	82	4	1.34403	2.39563	2.60813	2.55344	2.33319	2.61799	2.67168	2.56616	0.450931	0.270713	0.470675	0.57201	0.452895	0.304698	0.50678	1.01221	1.68478	1.91869	0.688836	1.35585	0.728648	1.36264	26.1767	190.296	578.029	60.1752	664.381	5.6391	1454.55	599.871
517	083MSVIS	83	4	1.48476	2.38165	2.62688	2.54931	2.29679	2.61705	2.66793	2.54459	0.469862	0.264772	0.467289	0.587513	0.449967	0.307292	0.510543	1.94711	1.5333	1.89587	0.691178	1.47497	0.766428	1.30871	28.1501	200.529	519.38	50.4507	597.981	38.2471	1323.59	525.079
518	085MSVIS	85	4	1.52993	2.42105	2.62077	2.59444	2.32072	2.62407	2.67872	2.57246	0.438952	0.27196	0.406504	0.610887	0.427014	0.282942	0.504006	0.998114	1.45055	1.75806	0.801407	1.28195	0.688338	1.44056	26.4537	194.02	677.725	61.7918	765.971	2.22326	1535.56	575.565
519	086MSVIS	86	4	1.17659	2.40247	2.62531	2.56718	2.31382	2.61745	2.67141	2.57108	0.442515	0.276857	0.443046	0.602753	0.449681	0.291514	0.496509	1.06239	1.36196	1.78637	0.678902	1.3727	0.780406	1.38786	25.6693	192.501	641.473	55.7423	722.885	2.84118	1544.33	628.94
520	087MSVIS	87	4	1.36811	2.35798	2.59287	2.55147	2.28879	2.61428	2.65969	2.53908	0.369342	0.249063	0.462896	0.606794	0.457892	0.32793	0.545284	4.97863	3.98461	2.01822	0.695276	1.46052	0.822229	1.50127	21.9709	183.652	551.523	46.7267	620.221	18.2571	1314.77	510.897
521	088MSVIS	88	4	1.24794	2.41406	2.61537	2.58161	2.34498	2.61503	2.67642	2.56234	0.428194	0.264017	0.42342	0.60831	0.437824	0.290072	0.498612	1.20667	1.61926	1.86289	0.691977	1.3564	0.741398	1.43673	25.3262	177.383	609.195	54.5735	689.095	2.36039	1409.27	542.787
522	089MSVIS	89	4	1.23785	2.37066	2.60897	2.55725	2.2869	2.6193	2.66986	2.56697	0.478088	0.281212	0.455951	0.627765	0.462465	0.306482	0.501614	1.08816	1.48051	1.90378	0.759889	1.39303	0.770776	1.36941	22.3823	166.207	585.684	47.6381	655.705	25.1143	1406.36	584.448
523	090MSVIS	90	4	1.28602	2.32491	2.48621	2.54022	2.25351	2.61122	2.65603	2.51821	0.331578	0.21972	0.478946	0.65988	0.4745	0.329755	0.554819	35.482	10.6174	2.06921	0.9454	1.52001	0.869227	1.69469	24.7169	170.547	510.267	41.783	576.767	24.0725	1240.25	492.934
524	091MSVIS	91	4	1.29072	2.34778	2.59919	2.56655	2.29446	2.62334	2.66804	2.54943	0.407586	0.26186	0.445277	0.618786	0.452556	0.303134	0.494564	2.53329	2.65139	1.88983	0.696225	1.37454	0.760447	1.43367	20.3714	166.538	529.654	42.1504	592.176	19.491	1251.22	492.511
525	092MSVIS	92	4	1.40881	2.34558	2.61025	2.55326	2.2599	2.61642	2.65811	2.54933	0.436905	0.226186	0.461657	0.674859	0.455046	0.324407	0.532973	0.872425	5.29623	1.88237	0.891711	1.44355	0.828317	1.32864	19.5026	173.347	541.01	40.9666	601.479	44.3113	1288.33	513.503
526	093MSVIS	93	4	1.46606	2.42329	2.6106	2.55187	2.32475	2.61188	2.67434	2.55861	0.411007	0.273179	0.458198	0.618498	0.456429	0.292553	0.482367	0.987264	1.66271	1.90203	0.724931	1.33964	0.723731	1.37312	29.1047	183.068	602.539	57.6396	689.283	12.5769	1504.83	632.481
527	094MSVIS	94	4	1.45392	2.42355	2.59805	2.57384	2.33058	2.62432	2.6825	2.57976	0.432983	0.284956	0.43747	0.583613	0.436694	0.279734	0.487133	1.00684	1.55138	1.6544	0.660027	1.25615	0.690703	1.26853	27.8063	170.957	680.6	58.3875	766.794	0.718428	1578.1	640.346
528	095MSVIS	95	4	1.16698	2.37645	2.59457	2.57087	2.30255	2.63246	2.6661	2.57564	0.478026	0.302617	0.459319	0.61236	0.463872	0.308684	0.508125	1.12782	1.63817	1.88513	0.6847	1.39347	0.8269	1.40618	21.5499	147.319	602.581	47.8086	671.94	4.12988	1413.51	594.252
529	096MSVIS	96	4	1.20249	2.36076	2.60241	2.57148	2.27312	2.61653	2.67068	2.55276	0.368973	0.254742	0.448161	0.634304	0.446169	0.301497	0.504964	5.92995	3.89705	1.88862	1.97041	1.37033	0.754877	1.44382	25.5227	187.91	592.591	51.0332	669.147	2.16521	1402.95	545.893
530	097MSVIS	97	4	1.30676	2.35322	2.58639	2.53791	2.26896	2.62228	2.67129	2.56315	0.508962	0.276132	0.482685	0.625033	0.475417	0.311752	0.503819	2.66326	2.12238	1.96543	0.766749	1.31326	0.741308	1.3602	21.1425	168.723	567.03	44.5832	632.755	53.6173	1418.84	617.363
531	098MSVIS	98	4	1.32129	2.37759	2.60998	2.56194	2.312	2.61658	2.67083	2.55595	0.446976	0.286171	0.46244	0.639948	0.461868	0.305645	0.512001	1.07943	1.5666	1.88829	0.774905	1.40031	0.785918	1.45284	22.5357	175.549	548.671	46.843	618.05	18.688	1326.43	532.827
532	099MSVIS	99	4	1.20664	2.41558	2.58115	2.58111	2.34395	2.62542	2.67537	2.57456	0.414448	0.25244	0.429394	0.614456	0.441608	0.287781	0.49911	0.92432	4.00072	1.72165	0.732605	1.27962	0.707313	1.33134	24.2665	159.831	627.812	59.2141	711.293	5.30102	1450.42	579.295
533	100MSVIS	100	4	1.59073	2.40402	2.6012	2.58028	2.33318	2.62689	2.67497	2.56252	0.455033	0.271182	0.435628	0.623546	0.435538	0.292644	0.509136	1.18334	1.61948	1.70769	0.757662	1.2646	0.717368	1.33213	27.2231	177.826	649.884	63.916	741.023	3.23404	1505.89	587.046
534	101MSVIS	101	4	1.20117	2.42407	2.61412	2.55208	2.31794	2.62371	2.67793	2.58409	0.403029	0.277623	0.470118	0.633895	0.450972	0.29186	0.477353	0.924031	1.45296	1.86434	0.76967	1.35834	0.735322	1.30235	27.4461	171.531	548.094	52.2624	627.803	2.67244	1423.67	624.335
535	103MSVIS	103	4	1.41284	2.39167	2.5896	2.57358	2.31277	2.62463	2.66974	2.55298	0.436947	0.286678	0.437743	0.622864	0.458408	0.302932	0.50641	0.950463	1.70381	1.88644	0.701648	1.38238	0.774208	1.46959	21.4859	153.221	588.035	50.024	659.544	15.0089	1356.63	543.86
536	104MSVIS	104	4	1.32489	2.39334	2.63146	2.56633	2.24836	2.61283	2.6566	2.54656	0.440282	0.271131	0.453432	0.673405	0.452614	0.324878	0.546398	0.925151	1.49084	1.93023	0.982598	1.56329	0.881994	1.3421	22.9909	194.273	553.951	45.0958	622.038	22.7477	1329.27	512.957
537	105MSVIS	105	4	1.59895	2.39267	2.6192	2.5627	2.27705	2.62051	2.66107	2.5312	0.449988	0.28503	0.462693	0.59221	0.457315	0.324359	0.534556	1.05287	1.64614	1.98056	4.22644	1.53132	0.835585	1.99858	24.7753	198.152	570.502	48.6467	643.924	18.5104	1376.24	534.165
538	106MSVIS	106	4	1.51778	2.36404	2.59772	2.57954	2.2672	2.62579	2.66675	2.55174	0.473988	0.287703	0.446984	0.64086	0.44644	0.315693	0.531225	1.23112	1.77591	1.80603	0.878179	1.36153	0.788322	1.42986	22.728	178.592	626.252	48.216	697.196	17.6738	1447.2	571.41
539	107MSVIS	107	4	1.55468	2.40072	2.61796	2.57827	2.31984	2.62742	2.67119	2.5446	0.423404	0.26405	0.433039	0.607586	0.442365	0.29372	0.508456	0.985419	1.64894	1.81769	0.649556	1.31854	0.748359	1.47945	26.1974	199.735	634.695	52.3533	713.245	19.8769	1453.91	540.928
540	109MSVIS	109	4	1.4235	2.41481	2.61968	2.55061	2.30245	2.59695	2.6758	2.56539	0.430442	0.271453	0.445581	0.633525	0.459821	0.284519	0.478666	1.05183	1.63842	1.94762	0.796328	1.44413	0.747754	1.42574	29.2651	204.16	654.655	56.3432	740.264	3.66436	1603.35	658.928
541	111MSVIS	111	4	1.25274	2.39655	2.57072	2.53593	2.26705	2.61266	2.66979	2.55097	0.472622	0.300969	0.481139	0.636757	0.465605	0.313825	0.487396	1.4187	3.09048	2.35369	0.805147	1.44703	0.801943	1.69224	24.8921	156.905	517.934	46.0517	588.878	25.9208	1313.2	567.422
542	112MSVIS	112	4	1.51549	2.41196	2.61953	2.57882	2.31445	2.61303	2.66971	2.54058	0.428946	0.274307	0.421225	0.64934	0.439487	0.29634	0.534683	0.952031	1.53396	1.78545	0.808949	1.37612	0.772262	1.53279	25.539	199.497	665.097	59.7535	750.39	1.25034	1500.84	550.953
543	113MSVIS	113	4	1.50154	2.31994	2.58744	2.57293	2.22714	2.61007	2.65816	2.5082	0.382256	0.257497	0.439878	0.650424	0.4504	0.318497	0.548956	10.2103	2.65252	2.23706	3.20631	1.44118	0.827409	1.86764	28.5016	208.891	608.333	51.7885	688.623	14.1478	1398.23	500.721
544	115MSVIS	115	4	1.47327	2.36382	2.61429	2.57863	2.31951	2.61837	2.67806	2.57382	0.415545	0.244908	0.430534	0.60478	0.440432	0.280387	0.492643	5.59026	3.31255	1.79341	0.726441	1.31033	0.704445	1.44125	24.6547	192.279	644.789	57.5511	726.995	0.541201	1518.27	598.998
545	116MSVIS	116	4	1.20363	2.39983	2.59245	2.56398	2.29662	2.61958	2.67734	2.57551	0.451615	0.285261	0.448649	0.611433	0.45131	0.291651	0.49113	1.14714	1.80182	1.72534	0.743748	1.26299	0.70788	1.21118	26.0002	173.056	625.455	52.0524	703.507	26.04	1514.02	637.455
546	119MSVIS	119	4	1.54965	2.32274	2.602	2.55076	2.30448	2.60973	2.66906	2.55171	0.416866	0.292865	0.47073	0.626931	0.461643	0.309201	0.501531	7.06819	1.69122	2.13778	0.786558	1.44765	0.777609	1.55395	25.7386	190.703	573.225	56.6602	655.623	62.7398	1452.98	606.653
547	120MSVIS	120	4	1.60708	2.39048	2.5949	2.55834	2.32359	2.61406	2.67457	2.56382	0.424581	0.295759	0.438137	0.610153	0.448374	0.287024	0.495038	0.903961	1.55251	1.74272	0.721596	1.34193	0.695679	1.32266	25.9004	177.881	652.568	58.918	737.386	5.03019	1550.95	635.683
548	121MSVIS	121	4	1.61434	2.41548	2.62684	2.54376	2.33181	2.59582	2.67462	2.56898	0.467344	0.27614	0.451427	0.59627	0.46021	0.288122	0.472141	1.13997	1.5671	1.90664	0.738813	1.46315	0.758048	1.29678	28.9109	206.309	609.602	63.9881	702.501	3.54248	1555.53	646.725
549	123MSVIS	123	4	1.16142	2.39036	2.61852	2.56829	2.29466	2.62139	2.67743	2.5766	0.438405	0.271973	0.434376	0.629151	0.447257	0.282403	0.490799	1.00451	1.63009	1.74271	0.758715	1.27675	0.678049	1.33258	23.8336	175.905	617.481	51.3673	692.682	6.83805	1467.55	598.966
550	125MSVIS	125	4	1.4519	2.38957	2.59416	2.57462	2.33241	2.61949	2.68	2.56755	0.32157	0.228793	0.429919	0.605132	0.438206	0.282958	0.505304	13.0723	5.87542	1.73889	0.715465	1.30102	0.695465	1.38737	25.1507	188.569	627.331	55.4857	707.967	5.2046	1475.27	578.732
551	126MSVIS	126	4	1.19236	2.37277	2.5768	2.51848	2.29117	2.60254	2.66331	2.5489	0.46606	0.278606	0.494098	0.649195	0.490291	0.324248	0.499355	1.10992	3.35187	2.15838	0.825677	1.53956	0.893125	1.46292	21.5915	161.399	534.428	47.3149	603.335	5.40716	1354.01	589.279
552	127MSVIS	127	4	1.61788	2.38432	2.61871	2.58022	2.32652	2.61198	2.67595	2.52398	0.454353	0.27292	0.422648	0.642487	0.433894	0.292526	0.512667	1.40246	1.74977	1.8584	0.821025	1.3258	0.736889	1.63876	29.5117	203.498	665.346	62.4048	757.263	1.9366	1495.12	534.363
553	128MSVIS	128	4	1.47595	2.33142	2.56084	2.57004	2.28565	2.63059	2.66535	2.52927	0.419441	0.276039	0.447516	0.703335	0.443186	0.309347	0.530798	8.10645	3.86164	1.83958	1.00376	1.26414	0.728417	1.46857	26.7915	169.245	619.611	51.0621	697.464	11.3368	1395.64	528.928
554	132MSVIS	131	4	1.32166	2.40409	2.61061	2.56142	2.33793	2.61211	2.67296	2.56688	0.452941	0.280047	0.444672	0.58158	0.45234	0.290666	0.491858	1.17065	1.74307	1.92366	0.640886	1.40939	0.761364	1.42714	27.0993	187.655	607.2	59.1647	693.464	5.45546	1486.96	605.836
555	133MSVIS	132	4	1.18272	2.30062	2.57393	2.57315	2.28811	2.61918	2.66851	2.54365	0.363895	0.262663	0.438567	0.670653	0.450503	0.302402	0.521009	6.80788	4.14515	1.8787	0.885405	1.27237	0.793622	1.52193	22.752	172.13	653.953	54.7492	731.455	1.35776	1459.11	555.525
556	134MSVIS	133	4	1.27793	2.39246	2.59172	2.5818	2.28537	2.61579	2.6769	2.54742	0.467205	0.289338	0.409107	0.69504	0.425858	0.28929	0.509163	1.26737	2.03531	1.78676	0.950576	1.33523	0.759716	1.52928	28.071	175.431	681.265	56.9471	766.283	9.44773	1512.25	570.538
557	136MSVIS	135	4	1.56703	2.40583	2.60873	2.56783	2.33923	2.60995	2.67728	2.54749	0.443827	0.278111	0.42562	0.609498	0.43332	0.284793	0.500506	1.36521	1.57669	1.83702	0.734724	1.28081	0.703091	1.49392	28.9837	182.474	607.69	60.1519	696.826	6.69434	1409.51	530.21
558	137MSVIS	136	4	1.28821	2.37463	2.56906	2.59593	2.29853	2.62382	2.66104	2.54258	0.465488	0.309639	0.414583	0.652846	0.440007	0.312512	0.529685	1.41227	1.67273	2.21354	0.817279	1.36992	0.805467	1.59682	24.4889	161.242	652.351	50.6048	727.444	26.7227	1405.14	516.449
559	138MSVIS	137	4	1.25869	2.34796	2.59175	2.56535	2.29614	2.60293	2.6629	2.53774	0.408482	0.278335	0.43493	0.665205	0.458402	0.303188	0.517719	4.59594	2.71515	2.00078	1.63482	1.46728	0.844723	1.66633	26.844	157.541	612.249	54.3022	693.395	2.03404	1388.15	537.217
560	139MSVIS	138	4	1.11653	2.38566	2.64339	2.53529	2.31708	2.59499	2.66627	2.541	0.459706	0.27427	0.457921	0.643941	0.46699	0.295788	0.491254	1.18506	1.28921	2.10022	0.828563	1.63883	0.844954	1.46257	27.2155	198.4	544.491	55.0239	626.73	2.24311	1403.67	578.544
561	140MSVIS	139	4	1.27484	2.33069	2.56259	2.58226	2.22095	2.61828	2.66213	2.537	0.420462	0.293059	0.42745	0.674277	0.441104	0.314039	0.531308	6.86225	2.79107	1.95527	4.04761	1.41128	0.873489	1.62955	24.4833	163.163	627.503	46.3469	698.333	28.9988	1369.77	508.271
562	141MSVIS	140	4	1.24007	2.35392	2.59483	2.5746	2.28109	2.61406	2.67582	2.54853	0.394466	0.272496	0.429606	0.718234	0.436808	0.295948	0.508107	3.46848	2.63386	1.84576	1.25978	1.32189	0.730354	1.53724	25.5082	181.053	627.543	54.0844	707.136	3.41019	1432.08	543.889
563	142MSVIS	141	4	1.1108	2.39439	2.55447	2.5824	2.27275	2.61853	2.66782	2.54704	0.450613	0.29867	0.423559	0.701147	0.440033	0.306461	0.524196	1.13263	2.93984	1.88619	1.01221	1.30797	0.796798	1.50981	23.9054	152.754	659.492	53.0616	736.459	1.4096	1444.59	555.377
564	144MSVIS	143	4	1.38437	2.39736	2.57989	2.60045	2.31022	2.62504	2.67073	2.5407	0.423737	0.292932	0.405666	0.639312	0.429654	0.296213	0.527828	1.13144	1.82386	1.80851	0.796236	1.31505	0.792808	1.61755	28.3436	162.349	729.164	56.1459	813.654	1.69862	1534.05	558.045
565	146MSVIS	145	4	1.39807	2.37018	2.57975	2.58746	2.30041	2.61616	2.67092	2.5435	0.460234	0.266772	0.415802	0.638902	0.445706	0.302603	0.515538	2.14723	3.73116	1.91595	0.828186	1.37671	0.82158	1.59783	25.3009	149.483	607.196	50.5445	683.042	5.98654	1327.55	495.026
566	003MSVIS	3	6	1.31111	2.31908	2.5708	2.55533	2.30967	2.60421	2.66534	2.56227	0.346459	0.212556	0.453231	0.635427	0.463161	0.3014	0.497162	12.9074	8.72403	1.95439	0.805263	1.45701	0.803982	1.43397	26.2776	177.087	598.954	57.2393	682.471	28.1404	1469.4	609.841
567	004MSVIS	4	6	1.16336	2.38439	2.61134	2.53745	2.29522	2.61383	2.67072	2.55336	0.495384	0.281997	0.484866	0.610287	0.471128	0.301821	0.505587	1.39427	1.49511	1.87628	0.75489	1.35495	0.724345	1.3734	24.1691	173.7	534.198	49.1472	607.514	2.4908	1363.59	582.379
568	005MSVIS	5	6	1.46771	2.39659	2.57819	2.57161	2.30728	2.62104	2.67272	2.54865	0.441305	0.251799	0.437892	0.595551	0.447929	0.295476	0.511308	1.14029	3.64463	1.91746	0.688241	1.3159	0.73679	1.42063	25.2073	175.627	643.411	53.9952	722.613	6.80778	1467.36	569.122
569	010MSVIS	10	6	1.33311	2.40442	2.60892	2.57224	2.31523	2.61862	2.66348	2.54376	0.442252	0.278524	0.439557	0.656504	0.459737	0.31046	0.527943	1.01021	1.70996	1.96436	0.80781	1.42306	0.831158	1.62293	24.3451	178.413	619.347	50.5877	694.28	6.48909	1409.89	537.194
570	011MSVIS	11	6	1.40338	2.39841	2.6235	2.55472	2.2775	2.59988	2.67145	2.56376	0.421756	0.271083	0.45985	0.635581	0.472609	0.304619	0.50615	1.00584	1.52346	1.94187	0.917188	1.40459	0.767422	1.42902	27.166	199.598	565.854	50.4529	643.473	11.6256	1428.26	585.192
571	012MSVIS	12	6	1.42135	2.39534	2.61418	2.55174	2.32755	2.61009	2.6756	2.55899	0.46877	0.26619	0.449052	0.589188	0.451767	0.297041	0.497503	1.26827	1.59525	1.92273	0.673529	1.42781	0.731492	1.41161	24.9653	181.86	559.773	54.6791	639.418	10.6623	1403.42	582.145
572	013MSVIS	13	6	1.38726	2.39897	2.59951	2.58299	2.29569	2.63316	2.66967	2.54608	0.420683	0.284231	0.428893	0.609003	0.43517	0.299604	0.527634	0.965454	1.75841	1.87585	0.689631	1.34486	0.759208	1.5166	25.2072	185.955	674.219	50.6628	750.089	21.4405	1501.85	565.804
573	017MSVIS	17	6	1.26278	2.36673	2.61498	2.57515	2.27861	2.61925	2.6718	2.56965	0.500424	0.287368	0.439746	0.637717	0.441881	0.296613	0.497291	1.33232	1.59555	1.74576	0.817959	1.33012	0.757138	1.33174	21.3621	171.877	636.861	46.8563	705.08	10.3133	1468.69	591.733
574	018MSVIS	18	6	1.48246	2.39063	2.60993	2.57561	2.29845	2.63299	2.67853	2.54745	0.487915	0.283515	0.439971	0.606696	0.435125	0.296293	0.518187	1.26882	1.80146	1.70951	0.705946	1.25229	0.719699	1.41095	24.4316	186.654	614.433	47.0177	685.882	22.8497	1398.44	525.907
575	019MSVIS	19	6	1.2612	2.40365	2.61068	2.57767	2.31188	2.62422	2.67591	2.5515	0.449872	0.274989	0.432676	0.627301	0.440895	0.293623	0.506876	1.12294	1.60362	1.78978	0.759421	1.34314	0.745393	1.45851	22.3935	168.883	569.399	45.4334	637.225	12.7579	1303.7	497.594
576	021MSVIS	21	6	1.55154	2.40647	2.60503	2.55622	2.30891	2.60286	2.66958	2.54282	0.418576	0.284689	0.449409	0.654836	0.452323	0.301967	0.531952	0.993537	1.71896	1.87461	0.838439	1.42385	0.766517	1.50157	26.4155	198.4	622.668	57.0261	706.11	1.23179	1466.32	561.815
577	022MSVIS	22	6	1.36004	2.41138	2.62764	2.55642	2.33169	2.61611	2.6699	2.55835	0.467768	0.253095	0.45816	0.588063	0.458821	0.298283	0.500174	1.27209	3.23337	1.98449	0.662034	1.48425	0.793579	1.46201	26.6613	207.08	582.444	54.6572	663.762	9.31871	1447.52	576.681
578	025MSVIS	25	6	1.37915	2.40906	2.60545	2.57061	2.32305	2.62627	2.67686	2.5769	0.414074	0.273262	0.437009	0.606468	0.443177	0.289215	0.492027	0.81906	1.31761	1.69841	0.674774	1.30263	0.69803	1.29998	22.5248	157.171	557.069	46.8803	626.474	14.6107	1312.81	529.165
579	026MSVIS	26	6	1.39393	2.39039	2.59216	2.56347	2.28049	2.62048	2.6754	2.56261	0.459907	0.285873	0.445507	0.646969	0.452027	0.294332	0.506522	1.17524	1.93077	1.71135	0.823467	1.3155	0.719991	1.27742	25.8056	180.3	642.218	49.7113	717.735	8.77097	1496.93	598.896
580	027MSVIS	27	6	1.3067	2.33368	2.59605	2.55415	2.27146	2.62517	2.66904	2.54786	0.431063	0.292742	0.477579	0.623896	0.452586	0.315362	0.512391	3.18566	1.54746	1.86913	0.810797	1.37766	0.775936	1.38155	22.2885	167.468	554.29	47.6361	624.214	23.2421	1360.02	568.338
581	028MSVIS	28	6	1.28629	2.38754	2.59551	2.57701	2.33378	2.61829	2.67146	2.57167	0.416267	0.288406	0.429884	0.564131	0.438725	0.290109	0.485974	0.837771	1.41226	1.81956	0.611065	1.32899	0.718143	1.40194	22.861	161.757	606.836	55.4325	685.13	2.61264	1433.92	587.03
582	030MSVIS	30	6	1.35381	2.42454	2.61536	2.57076	2.3334	2.6184	2.67276	2.56802	0.423001	0.282898	0.439287	0.584267	0.454789	0.293776	0.491275	0.933568	1.47815	2.00013	0.628397	1.4311	0.790014	1.47097	24.4008	173.166	598.458	54.9615	677.82	11.5933	1438.62	587.632
583	031MSVIS	31	6	1.36009	2.33787	2.60311	2.54553	2.31088	2.62896	2.67717	2.57753	0.426391	0.29829	0.460268	0.578161	0.450154	0.293317	0.477711	3.2411	1.56334	1.82976	0.712973	1.24754	0.652326	1.28336	22.9521	172.007	610.925	55.116	688.993	20.3804	1518.77	657.767
584	032MSVIS	32	6	1.20543	2.35791	2.61175	2.55624	2.29818	2.62276	2.67464	2.56783	0.493598	0.291376	0.456054	0.628282	0.447717	0.299785	0.494796	1.35436	1.623	1.829	0.836908	1.34266	0.719895	1.32071	21.8114	176.528	563.48	49.5793	634.871	9.13218	1390.9	579.496
585	033MSVIS	33	6	1.52344	2.2653	2.60946	2.55927	2.25583	2.62323	2.66657	2.53589	0.45623	0.293255	0.473433	0.645956	0.463362	0.320368	0.530639	13.8309	1.70265	1.9109	0.801728	1.42268	0.818349	1.74096	21.9603	178.497	571.424	40.4823	633.866	25.4183	1343.85	531.491
586	035MSVIS	35	6	1.4061	2.42921	2.60137	2.56881	2.30838	2.62423	2.67212	2.56274	0.417786	0.277566	0.44174	0.603311	0.437877	0.293227	0.49897	1.03305	1.51697	1.78179	0.724032	1.29812	0.715329	1.41124	28.5225	173.146	617.602	53.8649	699.989	4.00269	1444.17	571.036
587	038MSVIS	38	6	1.0971	2.37017	2.60205	2.54276	2.2752	2.5859	2.66268	2.56104	0.447648	0.285047	0.462269	0.652345	0.473921	0.304462	0.493585	1.1085	1.46713	1.97401	0.906409	1.44064	0.768054	1.36511	22.7548	177.317	538.933	49.3301	611.018	7.17984	1381.86	593.52
588	039MSVIS	39	6	1.24376	2.35107	2.58957	2.52792	2.25074	2.58385	2.64437	2.51395	0.475398	0.266863	0.467381	0.627563	0.489366	0.33875	0.571417	1.13863	1.91923	2.11191	0.866453	1.50495	0.830547	1.52759	21.1273	167.674	519.401	43.6655	584.194	13.6307	1246.98	495.116
589	040MSVIS	40	6	1.36216	2.38079	2.62169	2.55377	2.29281	2.62107	2.66441	2.55488	0.465263	0.240204	0.465295	0.608415	0.462286	0.311302	0.507844	1.09896	3.53672	1.99579	0.710518	1.46673	0.797195	1.42129	22.134	183.014	539.885	44.5769	606.596	22.4308	1312.88	523.273
590	041MSVIS	41	6	1.35955	2.38169	2.50875	2.56415	2.27623	2.61876	2.66744	2.53918	0.458245	0.20943	0.438637	0.631033	0.466952	0.310222	0.530011	1.15463	11.0992	1.92172	0.816541	1.31693	0.762964	1.44494	17.9558	135.213	511.949	37.8856	567.79	13.3068	1151.31	448.31
591	042MSVIS	42	6	1.38546	2.41053	2.61393	2.56797	2.31834	2.62106	2.67507	2.55888	0.423173	0.269705	0.442217	0.612083	0.447041	0.291788	0.504711	0.92984	1.53886	1.85647	0.74538	1.35035	0.715435	1.40737	25.9155	187.709	593.333	57.8657	677.114	1.62791	1438.33	573.503
592	043MSVIS	43	6	1.45912	2.37115	2.60142	2.55667	2.29114	2.62016	2.66853	2.55305	0.404114	0.280563	0.457638	0.640566	0.456709	0.292826	0.496229	7.77796	1.84332	1.87093	0.781816	1.35725	0.756591	1.45883	26.9225	183.466	594.126	51.6431	672.691	8.55838	1440.97	584.81
593	044MSVIS	44	6	1.49129	2.42357	2.60341	2.5715	2.31995	2.62895	2.67803	2.57685	0.430029	0.29592	0.435025	0.620908	0.44206	0.291431	0.493702	0.914383	1.51736	1.69919	0.778843	1.26455	0.729375	1.26283	27.2823	172.085	673.493	60.9162	761.691	5.37802	1570.08	636.301
594	046MSVIS	46	6	1.48075	2.40714	2.59913	2.54636	2.29226	2.60904	2.66724	2.5523	0.437313	0.251216	0.467415	0.665625	0.469409	0.308164	0.495947	1.07169	2.78846	1.94376	0.807241	1.33316	0.742942	1.41686	26.0031	166.386	566.148	48.1776	640.329	11.0995	1376.6	569.888
595	047MSVIS	47	6	1.46295	2.39162	2.62742	2.57449	2.30413	2.61262	2.67226	2.55179	0.460413	0.264693	0.436652	0.616127	0.461047	0.302886	0.52039	1.13562	1.58016	1.93762	0.747015	1.43592	0.796544	1.47257	24.8627	192.525	626.12	54.1194	705.102	5.79987	1456.31	558.685
596	048MSVIS	48	6	1.37032	2.35406	2.58493	2.5852	2.22486	2.62068	2.66744	2.53764	0.486157	0.285336	0.430187	0.730239	0.450179	0.312079	0.543482	1.13119	1.73889	2.13651	1.1459	1.30247	0.768547	1.53682	20.6226	166.799	667.21	43.3009	731.134	22.3493	1447.41	549.474
597	050MSVIS	50	6	1.25055	2.40746	2.59648	2.57114	2.33164	2.61916	2.67603	2.56491	0.434254	0.287162	0.436907	0.57276	0.449843	0.29018	0.513572	0.905962	2.1251	1.84631	0.65936	1.37577	0.752795	1.46529	25.2124	183.277	637.968	55.5558	718.736	15.2682	1494.43	592.421
598	053MSVIS	53	6	1.43324	2.37085	2.59084	2.56832	2.31508	2.62416	2.66885	2.54948	0.343573	0.296459	0.446723	0.631889	0.456066	0.302253	0.503034	11.2092	1.78622	1.97168	0.740501	1.36799	0.816276	1.59237	23.7988	158.092	604.644	54.869	683.312	6.10081	1408.71	567.302
599	054MSVIS	54	6	1.36417	2.4064	2.60018	2.57652	2.30624	2.62052	2.67334	2.5801	0.422417	0.288273	0.427799	0.642472	0.445166	0.289164	0.481895	0.956221	1.68252	1.72781	0.777175	1.33196	0.777847	1.28021	26.0092	177.142	671.659	55.7398	753.408	5.66036	1554.55	624.002
600	055MSVIS	55	6	1.56764	2.42255	2.62943	2.58136	2.31751	2.61584	2.67259	2.55507	0.43888	0.273333	0.419082	0.608341	0.434606	0.288195	0.501495	1.10071	1.38184	1.77691	0.734604	1.40145	0.749217	1.45116	27.8187	202.374	617.822	53.1014	698.743	9.96852	1434.97	533.851
601	056MSVIS	56	6	1.17828	2.41806	2.60944	2.5647	2.30869	2.60994	2.6756	2.56586	0.416112	0.282724	0.435783	0.653941	0.442346	0.286978	0.485784	0.969645	1.56085	1.78109	0.840252	1.36777	0.710755	1.35016	26.4225	192.486	595.834	54.5565	676.813	5.48326	1449.32	580.018
602	058MSVIS	58	6	1.30407	2.41729	2.61662	2.54653	2.29529	2.60091	2.6662	2.5662	0.444912	0.277532	0.463613	0.643008	0.465302	0.29938	0.492444	1.18668	1.64327	1.95778	0.85675	1.4227	0.826452	1.406	27.5007	190.734	597.841	55.9215	681.263	2.70012	1502.66	630.662
603	059MSVIS	59	6	1.20522	2.36142	2.59464	2.56905	2.32808	2.61558	2.66776	2.56527	0.399298	0.239347	0.438229	0.603733	0.45556	0.298646	0.495852	7.17301	4.13927	1.90068	0.693254	1.41571	0.777313	1.45517	20.3226	158.939	525.288	48.9322	594.543	5.34378	1265.34	511.863
604	060MSVIS	60	6	1.36032	2.36646	2.60454	2.56175	2.32119	2.61748	2.67787	2.56809	0.466967	0.283062	0.455361	0.621866	0.447464	0.289916	0.492667	1.09066	1.65583	1.82748	0.725703	1.32063	0.712741	1.36866	22.6424	187.478	618.094	57.8688	698.605	3.19415	1513.75	627.665
605	061MSVIS	61	6	1.41201	2.4295	2.63576	2.58705	2.31744	2.62375	2.67094	2.55735	0.415667	0.216974	0.423389	0.637537	0.434147	0.28715	0.5082	0.921496	3.86689	1.83324	0.771272	1.36593	0.737309	1.50152	27.5088	212.666	590.309	55.457	673.275	1.78735	1408.84	522.902
606	062MSVIS	62	6	1.356	2.39481	2.60077	2.56697	2.31916	2.61596	2.67724	2.56043	0.480462	0.292824	0.443599	0.620739	0.44944	0.294848	0.502412	1.31734	1.62557	1.88546	0.767047	1.30785	0.730502	1.40485	25.2782	176.03	631.512	56.5498	713.34	3.15644	1472.01	582.64
607	063MSVIS	63	6	1.28701	2.43521	2.61956	2.55416	2.32328	2.60058	2.67123	2.5617	0.40002	0.269598	0.442315	0.61371	0.457793	0.28829	0.492005	0.840108	1.52606	1.91848	0.793628	1.42749	0.766647	1.39063	27.1719	188.986	591.445	55.0738	673.69	4.67892	1447.86	585.187
608	064MSVIS	64	6	1.33439	2.36667	2.56856	2.55489	2.32249	2.61607	2.66376	2.55777	0.368235	0.239341	0.455335	0.632076	0.461123	0.309997	0.507527	7.21412	6.0374	1.9236	0.747552	1.44482	0.853484	1.49136	22.2057	152.099	585.433	52.6975	660.336	1.47128	1378.3	565.865
609	065MSVIS	65	6	1.11731	2.35716	2.59591	2.5877	2.30496	2.62568	2.66862	2.54805	0.453584	0.278973	0.437822	0.613808	0.433	0.308428	0.532309	2.56741	2.8753	1.73581	0.755502	1.27045	0.731696	1.47515	21.5943	173.992	608.537	51.3204	681.452	14.3425	1380.36	524.918
610	066MSVIS	66	6	1.22908	2.38991	2.60404	2.56654	2.30464	2.62395	2.66697	2.54415	0.460885	0.291177	0.456135	0.619047	0.455709	0.311066	0.524901	1.04764	1.65291	1.86787	0.728112	1.43221	0.848541	1.5106	23.2353	172.714	612.699	49.2474	685.182	10.9241	1410.71	552.818
611	067MSVIS	67	6	1.44249	2.38776	2.60128	2.60622	2.32986	2.64081	2.67901	2.56479	0.453545	0.280983	0.409415	0.572584	0.414879	0.286298	0.52257	1.17795	1.60278	1.68173	0.652059	1.24413	0.709962	1.47425	28.3765	186.545	716.943	61.4246	806.744	4.79248	1556.56	563.268
612	071MSVIS	71	6	1.42569	2.395	2.59324	2.55633	2.30848	2.60747	2.66936	2.55928	0.442665	0.294563	0.45444	0.62824	0.462269	0.297986	0.492176	1.08049	1.63693	1.97351	0.754687	1.39426	0.767144	1.4905	25.8058	168.824	606.854	53.9659	686.625	2.7998	1468.42	612.975
613	072MSVIS	72	6	1.38479	2.42607	2.60738	2.56182	2.32561	2.62784	2.67382	2.56371	0.432534	0.26597	0.443486	0.612934	0.443058	0.290414	0.496188	1.11859	2.51491	1.79007	0.757359	1.387	0.754587	1.27739	27.6619	176.651	582.322	53.3642	663.348	17.579	1396.68	556.681
614	073MSVIS	73	6	1.26334	1.98289	2.51823	2.48975	2.22325	2.58988	2.65096	2.53886	0.313946	0.236138	0.50986	0.717479	0.493437	0.336128	0.500359	52.1731	9.90073	2.66779	0.984137	1.64026	0.902214	1.42959	21.0146	159.276	476.431	37.9763	535.422	61.8041	1275.92	581.219
615	074MSVIS	74	6	1.3767	2.39233	2.59027	2.54513	2.30388	2.61093	2.66558	2.54485	0.445573	0.295269	0.471005	0.650972	0.473322	0.317011	0.515701	1.09964	1.70342	2.05504	0.826243	1.41343	0.795306	1.54021	23.0017	153.881	549.274	49.7239	622	6.17843	1327.86	551.977
616	075MSVIS	75	6	1.14982	2.3984	2.58935	2.52894	2.29216	2.6007	2.66222	2.55541	0.416088	0.292058	0.483834	0.621527	0.473775	0.314415	0.498178	0.941066	1.9515	2.06795	0.754372	1.46415	0.775379	1.47194	23.0136	164.446	495.822	45.6342	564.47	6.88735	1292.52	563.607
617	077MSVIS	77	6	1.43495	2.40654	2.61185	2.55708	2.31125	2.61005	2.66976	2.54456	0.435664	0.287613	0.447451	0.6395	0.449271	0.298758	0.499611	1.08762	1.9111	1.8565	0.812053	1.31733	0.758561	1.41988	23.1009	172.38	577.801	50.7049	651.607	3.65921	1364.36	540.376
618	078MSVIS	78	6	1.42076	2.14751	2.50923	2.54505	2.32883	2.61282	2.67691	2.5625	0.418825	0.209926	0.454829	0.572827	0.456338	0.292099	0.482099	20.9475	12.2933	1.84779	0.669435	1.37529	0.730977	1.26215	25.501	170.528	606.047	55.0274	686.575	3.67264	1480.43	623.328
619	079MSVIS	79	6	1.22009	2.38863	2.61581	2.5917	2.35234	2.63005	2.67191	2.56377	0.446936	0.280073	0.41374	0.569494	0.431262	0.287934	0.499071	1.04925	1.61526	1.82956	0.613927	1.32486	0.76137	1.48648	21.4156	161.943	604.293	51.5869	677.295	7.46166	1360.32	521.079
620	080MSVIS	80	6	1.48778	2.35479	2.57071	2.51921	2.27311	2.60098	2.66283	2.54929	0.531498	0.280012	0.472646	0.617578	0.467565	0.330164	0.52478	1.80478	3.0094	2.61739	0.792662	1.61164	0.838888	1.33479	24.8556	177.882	550.534	45.7831	621.172	51.8251	1396.12	597.065
621	082MSVIS	82	6	1.34169	2.4029	2.60494	2.55615	2.33347	2.6195	2.67534	2.55883	0.43448	0.270676	0.468841	0.572567	0.451109	0.304964	0.50948	0.977183	1.70318	1.87468	0.67839	1.34255	0.724625	1.40184	26.4123	190.901	585.796	59.2916	671.5	6.16274	1456.33	593.933
622	084MSVIS	84	6	1.33683	2.37952	2.60543	2.57725	2.31338	2.62179	2.67237	2.56188	0.455658	0.285688	0.43145	0.632949	0.443985	0.295276	0.510924	1.1412	1.64258	1.81683	0.772651	1.37788	0.782172	1.41021	22.2004	159.356	614.035	52.9347	689.17	4.12134	1397.89	549.364
623	085MSVIS	85	6	1.53555	2.42985	2.61447	2.59382	2.32725	2.62276	2.67773	2.56717	0.403563	0.272639	0.413519	0.600085	0.431221	0.287751	0.506717	0.885856	1.52426	1.79672	0.762092	1.30214	0.710429	1.44414	27.6783	194.625	674.065	63.347	765.091	2.47135	1533.31	573.596
624	086MSVIS	86	6	1.17612	2.39888	2.63104	2.57104	2.30151	2.61865	2.67127	2.57808	0.449022	0.277868	0.441379	0.626556	0.45224	0.294512	0.492255	1.09359	1.33873	1.8141	0.73435	1.41285	0.791598	1.35642	25.6098	195.66	638.451	54.5489	718.61	3.64755	1544.59	630.317
625	087MSVIS	87	6	1.36452	2.38246	2.60219	2.5502	2.2804	2.6143	2.66371	2.53962	0.391435	0.275797	0.461991	0.599273	0.459735	0.327586	0.54567	0.761469	1.69524	2.00497	0.666584	1.4681	0.816673	1.48644	21.1827	177.223	544.418	46.2463	611.847	19.9252	1296.08	507.005
626	095MSVIS	95	6	1.1545	2.3794	2.59344	2.57107	2.29674	2.63277	2.66899	2.5766	0.471268	0.30447	0.455831	0.62282	0.461125	0.306816	0.504465	1.11832	1.6414	1.85957	0.714566	1.37878	0.808567	1.39808	21.6899	148.568	598.844	47.5938	668.128	4.4707	1408.58	591.888
627	097MSVIS	97	6	1.30175	2.37891	2.59812	2.54401	2.27771	2.61771	2.66993	2.55919	0.470925	0.282947	0.475844	0.60921	0.473277	0.314377	0.505922	1.20763	1.4999	1.95144	0.741941	1.32306	0.758056	1.38545	21.264	166.591	571.587	43.9674	636.819	66.7882	1407.26	603.851
628	098MSVIS	98	6	1.31299	2.34248	2.59987	2.55369	2.29955	2.61191	2.66713	2.55036	0.452088	0.230189	0.470952	0.633546	0.468742	0.314458	0.519032	4.56998	5.07325	2.39003	0.81397	1.46531	0.821795	1.52819	22.5617	170.372	524.195	44.9908	591.747	19.1093	1284.92	522.8
629	099MSVIS	99	6	1.19503	2.4068	2.58933	2.5731	2.34829	2.62298	2.67616	2.56929	0.423894	0.261759	0.436613	0.574931	0.44341	0.287343	0.49965	0.951883	3.85602	1.72632	0.650808	1.2763	0.69322	1.33327	24.5621	161.165	608.447	59.2804	692.289	5.4504	1430.53	577.076
630	100MSVIS	100	6	1.59767	2.41206	2.60334	2.56808	2.33643	2.62359	2.67727	2.57003	0.428058	0.282016	0.442266	0.612004	0.444969	0.289304	0.485919	0.96756	1.72264	1.7376	0.739665	1.27907	0.710421	1.22279	27.2314	184.222	647.3	64.3655	738.897	4.03864	1540.57	617.448
631	103MSVIS	103	6	1.40832	2.34646	2.58974	2.5712	2.31526	2.62259	2.66756	2.54937	0.461093	0.29215	0.442672	0.62414	0.461414	0.310064	0.514683	6.38896	1.76329	1.93975	0.71779	1.45629	0.831576	1.50987	21.631	152.133	584.919	49.4033	655.953	15.0468	1336.78	528.698
632	104MSVIS	104	6	1.33595	2.3816	2.63183	2.56445	2.26323	2.61401	2.658	2.54451	0.450178	0.274249	0.451495	0.654063	0.449382	0.320291	0.546134	0.909995	1.48813	1.85413	0.901688	1.50615	0.850516	1.34881	22.308	193.808	553.989	46.9876	623.284	20.1214	1328.49	511.396
633	105MSVIS	105	6	1.63571	2.35959	2.61336	2.56191	2.25966	2.61655	2.66065	2.52936	0.445286	0.282599	0.463215	0.592341	0.454758	0.327961	0.532319	3.93233	1.68322	2.4989	4.51145	1.53001	0.861346	1.98104	25.7593	204.996	589.952	49.8013	665.512	17.6154	1399.58	529.07
634	106MSVIS	106	6	1.53268	2.36028	2.604	2.58196	2.269	2.62567	2.66635	2.54969	0.482684	0.288308	0.438949	0.644333	0.442019	0.31022	0.52839	1.2088	1.78301	1.76822	0.901523	1.31784	0.766395	1.40008	23.176	185.863	653.145	49.5868	725.908	18.4255	1487.26	575.486
635	107MSVIS	107	6	1.35844	2.40139	2.62399	2.57444	2.31779	2.62292	2.672	2.54725	0.4432	0.264548	0.432524	0.590003	0.451138	0.292529	0.515585	1.02343	1.58641	1.89282	0.63223	1.33769	0.758339	1.46437	22.1013	174.344	554.848	44.8254	621.775	20.2281	1281.43	485.31
636	110MSVIS	110	6	1.31643	2.36338	2.60554	2.55232	2.3152	2.61515	2.67042	2.56824	0.445386	0.268035	0.457265	0.631448	0.462173	0.295906	0.500768	3.16466	2.07706	1.96938	0.700974	1.34469	0.740495	1.49344	23.416	171.303	595.651	50.1814	669.248	34.073	1422.94	582.392
637	111MSVIS	111	6	1.25454	2.35044	2.57424	2.53567	2.27049	2.61481	2.66805	2.54758	0.457931	0.298303	0.479459	0.64314	0.464178	0.315492	0.490171	6.84184	2.92865	2.3639	0.842703	1.45463	0.808644	1.75651	25.3398	158.957	517.731	45.9586	589.029	28.5852	1308.21	560.225
638	112MSVIS	112	6	1.51084	2.38994	2.61467	2.57803	2.30453	2.61558	2.66865	2.5598	0.452792	0.27477	0.421237	0.642426	0.442012	0.295053	0.524288	0.961979	1.41211	1.76226	0.790279	1.32703	0.761976	1.48652	23.0693	190.329	654.323	59.3088	736.701	1.25609	1492.83	565.803
639	113MSVIS	113	6	1.21256	2.40213	2.59872	2.56486	2.29273	2.61393	2.66358	2.54337	0.437099	0.280071	0.456628	0.632775	0.456908	0.315049	0.527507	1.15483	1.71767	2.05912	0.818708	1.36191	0.784905	1.58875	25.0887	179.472	593.984	51.7031	670.776	10.9729	1406.66	556.411
640	116MSVIS	116	6	1.20098	2.40355	2.59197	2.56484	2.2945	2.62597	2.67525	2.57057	0.458424	0.282296	0.455906	0.626077	0.451397	0.296759	0.499719	1.23243	1.78126	1.76178	0.76577	1.25551	0.718854	1.26985	26.4738	171.429	618.622	51.2435	696.34	29.2053	1486.57	618.798
641	117MSVIS	117	6	1.11084	2.39094	2.59403	2.55376	2.28392	2.61829	2.67423	2.56288	0.439829	0.235078	0.470679	0.608399	0.462929	0.307027	0.487381	2.50037	7.38616	1.89499	0.824371	1.36409	0.794018	1.81637	24.8982	177.739	585.936	48.4898	659.324	7.26558	1448.16	611.1
642	119MSVIS	119	6	1.54203	2.3405	2.59671	2.54361	2.30563	2.60644	2.66525	2.56146	0.380165	0.281722	0.482201	0.62617	0.469963	0.315356	0.502832	5.94314	2.5932	2.20985	0.779556	1.53546	0.824683	1.43881	25.285	191.436	557.989	55.3906	638.665	67.2413	1457.56	627.461
643	127MSVIS	127	6	1.59953	2.39456	2.63519	2.56259	2.35616	2.60731	2.67799	2.5575	0.436882	0.270936	0.439303	0.555938	0.445037	0.283241	0.487443	0.916036	1.68436	1.86282	0.595131	1.36363	0.711751	1.45389	25.1296	206.35	632.718	63.1196	720.967	1.81442	1532.73	605.412
644	133MSVIS	132	6	1.17426	2.36054	2.60028	2.56718	2.30971	2.62015	2.67256	2.55835	0.491217	0.28781	0.445168	0.616411	0.454736	0.290414	0.497537	1.04281	1.73221	1.80425	0.727965	1.27127	0.723453	1.37081	20.2488	174.413	635.719	52.1532	708.121	1.37752	1496.33	613.799
645	137MSVIS	136	6	1.28841	2.3811	2.5733	2.58492	2.31496	2.62969	2.6668	2.55095	0.440135	0.301604	0.431422	0.623827	0.440742	0.302184	0.515372	1.04284	1.54873	1.90262	0.740954	1.27676	0.724722	1.66388	22.9684	162.697	626.602	50.5292	700.099	27.3988	1405.22	542.423
646	139MSVIS	138	6	1.11102	2.41332	2.62707	2.56116	2.33598	2.61023	2.66941	2.56391	0.413684	0.271985	0.447596	0.600144	0.452922	0.289705	0.490609	0.89726	1.518	1.93488	0.720868	1.49947	0.792773	1.44248	26.5576	194.643	571.599	54.8863	653.043	2.61935	1436.87	589.189
647	140MSVIS	139	6	1.28383	2.36722	2.57677	2.56469	2.25938	2.62683	2.66501	2.55382	0.489451	0.302436	0.449091	0.649338	0.448653	0.309348	0.51433	1.2972	1.9781	1.84458	0.852286	1.3618	0.797831	1.43796	22.7627	165.203	579.805	43.4046	645.972	39.5233	1352.59	541.414
648	141MSVIS	140	6	1.23378	2.37041	2.60042	2.57023	2.32083	2.6124	2.67662	2.57088	0.419465	0.285137	0.438837	0.64231	0.448148	0.293837	0.484913	3.01525	1.48893	1.79666	0.785333	1.33387	0.726992	1.3629	23.6753	178.399	618.168	53.8255	695.669	3.49883	1463.94	589.876
649	142MSVIS	141	6	1.10892	2.39122	2.58465	2.55834	2.30743	2.61224	2.66431	2.5605	0.439421	0.309154	0.449381	0.629913	0.456507	0.306258	0.506469	0.989223	1.49828	1.87587	0.827877	1.35649	0.780775	1.39372	22.569	149.008	596.477	53.3847	672.431	1.6333	1426.79	605.347
650	143MSVIS	142	6	1.40015	2.32659	2.59686	2.55004	2.31224	2.62146	2.67171	2.55125	0.461688	0.270363	0.476147	0.597847	0.473284	0.313989	0.522155	3.89985	3.00305	2.02534	0.669722	1.40388	0.789755	1.62976	24.087	191.805	599.607	51.6804	675.374	6.44905	1458.38	591.198
651	144MSVIS	143	6	1.37206	2.40013	2.58581	2.59323	2.32339	2.62222	2.67124	2.56031	0.436708	0.290738	0.418289	0.612457	0.441701	0.294471	0.517863	0.96817	1.7813	1.81592	0.721603	1.31254	0.785993	1.55625	24.5302	161.987	702.401	56.0485	782.98	2.31019	1540.72	595.75

## Sheet: controls
	subject	id	visit	WM_FD_MRI	GM_FD_MRI	CORTEX_FD_MRI	DGM_FD_MRI	WB_FD_MRI	BRAINSTEM_FD_MRI	CEREBELLUM_FD_MRI	WM_LAC_MRI	GM_LAC_MRI	CORTEX_LAC_MRI	DGM_LAC_MRI	WB_LAC_MRI	BRAINSTEM_LAC_MRI	CEREBELLUM_LAC_MRI	WM_RLAC_MRI	GM_RLAC_MRI	CORTEX_RLAC_MRI	DGM_RLAC_MRI	WB_RLAC_MRI	BRAINSTEM_RLAC_MRI	CEREBELLUM_RLAC_MRI	WM_VOL	GM_VOL	CORTEX_VOL	DGM_VOL	WB_VOL	BRAINSTEM_VOL	CEREBELLUM_VOL	AFFDET	PBVC	GMVC	WMVC	CORTEXVC
0	Control01	1	1	2.55075	2.59297	2.52891	2.33986	2.6689	2.3652	2.6269	0.475377	0.484514	0.446229	0.56826	0.287744	0.469833	0.289592	1.3454	1.48049	2.0414	0.638792	0.744636	1.15796	1.28142	606.602	648.235	571.379	54.3697	1421.45	22.4867	166.614	1.20519
1	Control02	2	1	2.56421	2.60287	2.55907	2.33134	2.66697	2.41074	2.60733	0.49385	0.454432	0.441671	0.606512	0.293239	0.438601	0.279949	1.44448	1.42765	1.96041	0.735452	0.779211	1.02507	1.56822	611.47	709.734	620.682	61.5574	1512.52	27.495	191.318	1.45512
2	Control03	3	1	2.56779	2.61031	2.57756	2.27271	2.67403	2.33478	2.59877	0.498591	0.439547	0.411014	0.673913	0.28774	0.383916	0.25563	1.38811	1.32617	1.81325	1.50675	0.703322	11.5919	3.61917	591.549	732.437	650.117	55.8643	1494.45	26.4559	170.462	1.17096
3	Control04	4	1	2.57271	2.6213	2.5883	2.31792	2.6731	2.39194	2.57091	0.504235	0.437346	0.428024	0.645105	0.29192	0.383654	0.264774	1.49537	1.2746	1.82998	0.821116	0.736499	5.08519	4.23117	595.686	759.24	670.04	62.2263	1513.99	26.9742	159.059	1.27508
4	Control05	5	1	2.5513	2.61706	2.55992	2.34836	2.67719	2.40109	2.63409	0.500026	0.448345	0.436232	0.596183	0.28616	0.443293	0.271031	1.43795	1.34925	1.83633	0.671208	0.717241	1.02532	1.49108	556.087	687.341	600.441	62.0808	1438.96	24.8193	195.536	1.57896
5	Control06	6	1	2.55458	2.62784	2.56732	2.34056	2.67975	2.40373	2.61158	0.503079	0.441775	0.444697	0.586413	0.285608	0.437318	0.275075	1.36657	1.14781	1.73247	0.657408	0.671099	0.903122	1.62011	548.577	658.659	582.4	54.3155	1373.82	21.9441	166.587	1.34426
6	Control07	7	1	2.56308	2.61622	2.57168	2.35221	2.67771	2.41028	2.61563	0.495384	0.447157	0.431935	0.592187	0.285103	0.419244	0.28204	1.40513	1.30311	1.79375	0.667172	0.719587	0.880621	1.3959	633.594	763.978	675.411	62.9008	1579.08	25.6661	181.51	1.42913
7	Control08	8	1	2.56953	2.6267	2.59827	2.36152	2.68055	2.40053	2.61891	0.510446	0.423637	0.403819	0.569283	0.279135	0.437722	0.279749	1.42234	1.31623	1.68352	0.623427	0.732976	0.852305	1.47546	596.167	812.222	723.276	64.1613	1601.34	24.7843	192.951	1.52768
8	Control09	9	1	2.56032	2.60996	2.57543	2.30105	2.67104	2.38146	2.58884	0.4896	0.443145	0.423031	0.608149	0.292517	0.490469	0.290731	1.44155	1.31516	1.84046	0.721769	0.73721	1.51771	1.79236	611.353	768.975	684.371	58.8153	1546.34	25.7883	166.017	1.43566
9	Control10	10	1	2.56328	2.61655	2.53747	2.31845	2.67154	2.40295	2.60952	0.49434	0.470382	0.477904	0.588403	0.299063	0.453427	0.273936	1.34667	1.28726	1.89601	0.647668	0.726483	1.08512	1.62494	620.257	661.33	578.322	58.8385	1464.85	24.17	183.262	1.35416
10	Control11	11	1	2.55654	2.61654	2.56887	2.31692	2.67942	2.39749	2.62278	0.494049	0.445889	0.423154	0.649777	0.280128	0.406669	0.279864	1.19842	1.26244	1.65189	0.868547	0.678759	0.941775	1.32045	568.287	736.744	653.021	60.24	1491.89	23.484	186.854	1.2207
11	Control12	12	1	2.58915	2.63036	2.58676	2.32457	2.68092	2.39023	2.60448	0.49018	0.431332	0.42003	0.585098	0.280142	0.470876	0.286215	1.28803	1.23269	1.63932	0.643909	0.678417	1.12968	1.60633	597.354	724.777	646.916	54.9669	1492.48	22.8943	170.347	1.10872
12	Control13	13	1	2.55656	2.62793	2.59621	2.35358	2.67603	2.38939	2.6331	0.516387	0.427553	0.400217	0.580784	0.284674	0.461285	0.281318	1.44806	1.32814	1.7061	0.670959	0.75595	1.0262	1.43081	587.413	826.439	735.869	65.8147	1600.77	24.756	186.919	1.38214
13	Control14	14	1	2.57039	2.609	2.56512	2.33732	2.67427	2.37599	2.61226	0.471184	0.447522	0.434075	0.588789	0.282844	0.488765	0.286584	1.34499	1.30759	1.81324	0.703322	0.680322	1.29592	1.41813	615.473	696.29	615.817	57.177	1485.28	23.2957	173.516	1.23439
14	Control15	15	1	2.57854	2.6144	2.55887	2.31486	2.67676	2.42668	2.60468	0.488348	0.455677	0.449941	0.60249	0.289012	0.417624	0.282913	1.2734	1.3302	1.76205	0.731953	0.748643	0.921995	1.88807	629.409	701.362	615.832	59.1387	1517.13	26.3913	186.363	1.22527
15	Control16	16	1	2.56206	2.62391	2.5812	2.34439	2.67539	2.40955	2.60214	0.498398	0.436492	0.415353	0.577538	0.279004	0.421409	0.286619	1.37667	1.31425	1.71105	0.669545	0.710576	0.845842	1.67916	625.159	807.698	712.722	68.1811	1611.96	26.795	179.098	1.61437
16	Control17	17	1	2.57871	2.62371	2.56897	2.32523	2.68158	2.40617	2.60408	0.46554	0.435462	0.428588	0.598652	0.271035	0.435631	0.28499	1.21679	1.15181	1.66061	0.781598	0.621005	0.863621	1.65062	636.654	724.342	643.295	57.982	1523.27	23.0652	162.271	1.22191
17	Control18	18	1	2.54668	2.63494	2.60685	2.33379	2.67933	2.39358	2.62263	0.5319	0.415577	0.403149	0.599944	0.287177	0.488729	0.268958	1.61895	1.23725	1.67967	0.703397	0.743228	1.30448	1.74308	562.014	820.002	727.117	63.9397	1600	28.9457	217.986	1.60157
18	Control19	19	1	2.55938	2.60133	2.56099	2.30715	2.67384	2.39707	2.61279	0.482279	0.453499	0.433554	0.627764	0.289936	0.419499	0.271525	1.38994	1.32554	1.89606	0.789109	0.687961	0.88784	1.3202	613.859	702.607	619.013	59.6396	1500.7	23.9538	184.238	1.17118
19	Control20	20	1	2.55993	2.6301	2.60994	2.30127	2.67043	2.3936	2.60791	0.520725	0.418587	0.394445	0.64989	0.2922	0.437637	0.274384	1.55995	1.31017	1.72843	0.797587	0.783037	1.05502	1.7927	555.879	812.676	734.012	52.0604	1570.52	26.604	201.965	1.30861
20	Control21	21	1	2.56683	2.61369	2.60147	2.32169	2.67508	2.35846	2.5925	0.497366	0.4237	0.39521	0.609772	0.285298	0.363404	0.230246	1.4921	1.37731	1.72275	0.775199	0.787655	16.2507	7.69621	608.107	810.145	726.508	58.4581	1597.39	25.1785	179.135	1.18126
21	Control23	23	1	2.55248	2.60346	2.55334	2.24089	2.66012	2.29942	2.58175	0.503906	0.46089	0.461266	0.704879	0.316927	0.450079	0.283545	1.4323	1.44361	2.35016	1.07242	0.838566	20.1144	2.83817	550.278	613.704	548.847	44.0933	1317.23	20.7636	153.25	1.02278
22	Control24	24	1	2.56172	2.60571	2.57867	2.32221	2.66821	2.4211	2.60798	0.496524	0.439374	0.418965	0.626534	0.287743	0.411723	0.283659	1.52393	1.37911	1.85097	0.836298	0.745321	0.926503	1.44438	624.614	793.985	698.511	66.2245	1606.99	29.2499	188.388	1.53817
23	Control25	25	1	2.51784	2.60186	2.56777	2.3126	2.67311	2.39849	2.62704	0.502871	0.454112	0.391121	0.63568	0.282983	0.445217	0.289273	1.37854	1.38525	1.82663	0.828024	0.710917	1.45122	1.51302	575.402	815.841	728.218	58.8873	1580.33	28.7351	189.085	1.13825
24	Control26	26	1	2.55836	2.64012	2.60792	2.32483	2.68013	2.37717	2.60326	0.514326	0.413995	0.408158	0.617918	0.282861	0.432517	0.280598	1.40448	1.20284	1.60422	0.73995	0.70879	0.86086	1.64147	554.639	792.487	713.114	57.6392	1522.31	21.734	175.187	1.44557
25	Control27	27	1	2.5763	2.60583	2.53944	2.32385	2.68084	2.42174	2.60349	0.47132	0.461297	0.467912	0.615444	0.286002	0.430589	0.279509	1.20522	1.31413	1.81938	0.764968	0.686773	0.947652	1.4688	724.878	737.815	642.77	64.4755	1650.78	30.5695	188.089	1.4658
26	Control28	28	1	2.57899	2.63143	2.57964	2.3156	2.68563	2.41884	2.59924	0.461446	0.422616	0.417359	0.61366	0.264964	0.444759	0.273629	1.10195	1.12099	1.52775	0.766294	0.567289	1.08616	1.66506	677.476	814.623	717.058	66.0652	1679.69	31.5	187.587	1.46379
27	Control29	29	1	2.5618	2.61175	2.5796	2.31358	2.67047	2.38565	2.59514	0.502411	0.443955	0.420892	0.634573	0.2913	0.471634	0.2838	1.44051	1.34359	1.82571	0.831372	0.756343	1.23363	1.6969	572.618	735.404	652.826	58.5685	1471.46	24.0097	163.443	1.42619
28	Control30	30	1	2.53672	2.61965	2.58409	2.32944	2.67211	2.39126	2.59827	0.519723	0.441213	0.414635	0.621985	0.294878	0.445824	0.288545	1.61988	1.37269	1.88777	0.766858	0.757753	1.16967	1.56132	501.563	702.054	621.84	56.3301	1374.31	23.8832	170.689	1.47361
29	Control31	31	1	2.57737	2.617	2.5806	2.33209	2.67169	2.40632	2.60184	0.487035	0.443772	0.422942	0.59842	0.286407	0.422011	0.282086	1.41699	1.36211	1.83871	0.69585	0.747296	0.930824	1.54802	597.672	725.085	642.252	58.2583	1491.4	24.5748	168.638	1.37095
30	Control32	32	1	2.56776	2.62175	2.56079	2.34108	2.68088	2.39782	2.60026	0.479356	0.445261	0.448007	0.604884	0.283129	0.439819	0.282849	1.33678	1.27701	1.78286	0.675207	0.695754	1.20934	1.62378	619.433	697.988	612.478	59.712	1489.43	25.7982	172.01	1.21799
31	Control33	33	1	2.56734	2.61472	2.55355	2.33275	2.6687	2.40009	2.60294	0.491899	0.453741	0.457535	0.586081	0.295323	0.445788	0.279679	1.31821	1.37054	1.86501	0.659747	0.782608	1.09229	1.66782	592.513	673.36	586.405	59.9815	1446.29	26.973	180.415	1.35
32	Control34	34	1	2.58461	2.62564	2.59444	2.31173	2.68165	2.35258	2.57385	0.487129	0.423738	0.412589	0.633184	0.275981	0.498749	0.264821	1.20906	1.18279	1.60529	0.773704	0.657924	1.38007	3.59625	637.173	780.338	699.437	58.4107	1583.79	22.4902	166.276	1.30185
33	Control35	35	1	2.58422	2.59849	2.54819	2.31932	2.66854	2.36989	2.59962	0.471701	0.466389	0.460982	0.60974	0.296486	0.472575	0.284928	1.27633	1.46406	1.93859	0.727453	0.78163	1.03106	1.8055	597.379	613.578	540.477	52.326	1368.17	20.7751	157.208	1.24477
34	Control01	1	2	2.58081	2.61228	2.56363	2.33143	2.67213	2.38082	2.61203	0.472228	0.452395	0.443437	0.582987	0.288903	0.467438	0.28475	1.32817	1.35915	1.88819	0.690092	0.726616	1.0514	1.45154	597.134	649.049	573.583	53.5249	1412.33	21.9417	166.142	1.21072
35	Control02	2	2	2.56828	2.60231	2.55414	2.33229	2.66784	2.40848	2.59926	0.492874	0.458467	0.446875	0.604932	0.293962	0.423925	0.281923	1.4119	1.41603	1.97175	0.729058	0.778631	0.948898	1.6296	612.167	692.05	604.569	60.6547	1492.17	26.8263	187.948	1.44507
36	Control03	3	2	2.57103	2.61143	2.57655	2.27097	2.67515	2.36247	2.59323	0.494212	0.437802	0.409415	0.668696	0.284409	0.376181	0.260156	1.31997	1.28128	1.78024	1.43139	0.677604	11.8626	3.61287	596.99	739.791	656.482	56.401	1508.11	26.9081	171.332	1.18328
37	Control04	4	2	2.56812	2.62055	2.58534	2.31059	2.67466	2.38625	2.56924	0.509426	0.437763	0.430349	0.657941	0.291596	0.384194	0.262126	1.5244	1.27187	1.82534	0.858523	0.731909	5.10209	4.12467	594.552	746.145	658.586	61.2722	1498.72	26.2866	158.022	1.26767
38	Control05	5	2	2.54601	2.61508	2.55401	2.34413	2.6779	2.39109	2.6277	0.499507	0.44963	0.441189	0.597346	0.285106	0.454365	0.274272	1.43625	1.37063	1.84469	0.6844	0.709526	1.34552	1.48907	561.918	687.309	598.292	63.2074	1446.75	25.8102	197.524	1.58978
39	Control06	6	2	2.55719	2.63464	2.57364	2.3428	2.68019	2.40266	2.59838	0.50735	0.435955	0.445275	0.583107	0.287653	0.416789	0.281039	1.38624	1.19457	1.72818	0.658366	0.676912	0.984314	1.72625	540.502	671.421	593.345	55.1117	1378.87	22.9645	166.951	1.35612
40	Control07	7	2	2.56693	2.61491	2.56901	2.34689	2.67846	2.38777	2.61603	0.49659	0.449637	0.438123	0.579047	0.285559	0.430336	0.278702	1.41571	1.27063	1.78136	0.626785	0.709364	0.857361	1.42892	636.515	751.134	663.155	63.0632	1572.41	24.9159	184.763	1.42612
41	Control08	8	2	2.56329	2.6234	2.59155	2.3541	2.67622	2.39839	2.6148	0.517439	0.434088	0.41604	0.582892	0.286665	0.46079	0.284403	1.46091	1.35688	1.72588	0.644964	0.771335	0.961906	1.57324	599.483	802.798	712.909	65.1225	1599.36	24.7665	197.082	1.54491
42	Control09	9	2	2.55503	2.61656	2.54862	2.30461	2.6698	2.20646	2.34026	0.491534	0.450977	0.431413	0.606362	0.294971	0.387737	0.221232	1.40702	1.25596	1.8114	0.715322	0.748561	22.293	12.7842	619.201	751.297	666.909	58.5232	1536.7	25.8655	166.207	1.43528
43	Control10	10	2	2.55532	2.61392	2.54033	2.32017	2.67214	2.40066	2.61123	0.498647	0.47282	0.479939	0.597109	0.301981	0.463873	0.252497	1.40864	1.32547	1.94656	0.664904	0.742821	1.14722	2.86286	620.057	663.544	580.476	58.9047	1468.28	24.163	184.675	1.36102
44	Control11	11	2	2.57204	2.63262	2.58804	2.32882	2.68158	2.38926	2.60892	0.4924	0.422776	0.412647	0.62787	0.277098	0.429153	0.268721	1.30596	1.17174	1.60919	0.833463	0.643677	1.00826	1.48787	574.245	739.844	654.623	61.2382	1501.38	23.9821	187.295	1.23935
45	Control12	12	2	2.59256	2.6313	2.58773	2.3238	2.68151	2.38455	2.60144	0.485606	0.4317	0.418649	0.599444	0.279676	0.476241	0.289483	1.27175	1.21703	1.64161	0.679468	0.677664	1.15939	1.64769	599.713	727.704	649.734	55.4598	1496.66	22.5094	169.248	1.10547
46	Control13	13	2	2.56234	2.62531	2.59588	2.34869	2.67583	2.38015	2.62289	0.520785	0.431231	0.4037	0.572518	0.28596	0.479563	0.275558	1.48927	1.31295	1.72074	0.672361	0.75942	1.17641	1.59556	587.725	816.566	725.97	66.4085	1590.56	24.1876	186.268	1.37392
47	Control14	14	2	2.56447	2.60443	2.57035	2.3284	2.67207	2.38499	2.61192	0.476171	0.447179	0.427107	0.599337	0.285088	0.475672	0.285381	1.38129	1.3274	1.83479	0.723581	0.69972	1.24309	1.48093	607.004	708.932	627.096	58.4866	1488.01	23.35	172.077	1.23349
48	Control15	15	2	2.57648	2.6126	2.55665	2.32585	2.67677	2.41831	2.61324	0.482893	0.458501	0.451943	0.584207	0.289356	0.433851	0.281039	1.25343	1.39819	1.80993	0.688746	0.765201	1.00917	1.72817	631.514	695.943	609.424	59.9128	1515.19	26.6071	187.737	1.22147
49	Control16	16	2	2.56027	2.6249	2.59507	2.34162	2.67288	2.41558	2.60049	0.506755	0.428794	0.404615	0.603489	0.28263	0.405028	0.28442	1.44352	1.30556	1.7096	0.743351	0.725237	0.842719	1.68875	613.49	831.437	735.652	68.4458	1625.51	27.3396	180.581	1.62582
50	Control17	17	2	2.57852	2.61864	2.55551	2.33972	2.6807	2.40102	2.60814	0.466076	0.448954	0.448862	0.569982	0.276288	0.410359	0.279894	1.23004	1.22465	1.75382	0.691912	0.647654	0.832601	1.55675	639.559	692.952	611.837	58.0593	1495.79	23.0558	163.275	1.21239
51	Control18	18	2	2.54767	2.63264	2.60043	2.32631	2.67456	2.38689	2.62679	0.523308	0.414783	0.406868	0.617726	0.286844	0.500682	0.26888	1.53229	1.24431	1.67012	0.738993	0.726438	1.6114	1.68406	567.092	810.716	718.105	63.4956	1599.58	29.1152	221.776	1.60289
52	Control19	19	2	2.56604	2.60814	2.56649	2.3196	2.67537	2.38345	2.61096	0.48319	0.446848	0.427115	0.628422	0.287622	0.441533	0.271893	1.40568	1.29198	1.84163	0.784829	0.676505	0.941469	1.36214	612.854	710.408	627.592	59.6462	1505.64	23.1699	182.374	1.18488
53	Control20	20	2	2.55979	2.6287	2.60335	2.30423	2.67281	2.37448	2.60986	0.516892	0.422062	0.399781	0.648446	0.289874	0.491919	0.275534	1.571	1.31397	1.71852	0.782853	0.772227	1.46805	1.83116	568.442	803.723	725.602	52.2532	1576.38	25.868	204.22	1.3127
54	Control21	21	2	2.57764	2.61665	2.60268	2.32063	2.67929	2.38378	2.59924	0.493577	0.416896	0.390413	0.603665	0.278315	0.492713	0.288789	1.47135	1.30733	1.6747	0.765866	0.748909	1.50671	1.80667	608.449	815.986	731.57	59.1471	1603.28	25.2692	178.843	1.17992
55	Control23	23	2	2.53872	2.61474	2.55919	2.22549	2.66073	2.34674	2.54519	0.509155	0.452835	0.453038	0.723885	0.313825	0.356277	0.222813	1.8709	1.37886	2.20604	1.22349	0.805157	10.23	11.8231	530.441	627.031	561.585	43.4943	1308.04	21.9514	150.572	1.02634
56	Control24	24	2	2.5623	2.60618	2.57722	2.31699	2.67347	2.42514	2.60903	0.496287	0.436522	0.420555	0.62083	0.287461	0.398625	0.283671	1.52072	1.35924	1.82668	0.824114	0.741307	0.891103	1.41085	616.693	784.149	688.906	65.3921	1587.36	29.8503	186.517	1.53243
57	Control25	25	2	2.56865	2.62703	2.5913	2.31389	2.67548	2.40852	2.59948	0.498866	0.423882	0.409782	0.620008	0.281533	0.439882	0.260273	1.42425	1.20825	1.71594	0.772378	0.671055	1.16712	3.82301	580.874	764.032	679.77	58.1395	1522.78	26.1218	177.879	1.12386
58	Control26	26	2	2.56007	2.63765	2.60711	2.33252	2.68077	2.3698	2.59809	0.511943	0.418998	0.411307	0.60818	0.285326	0.456756	0.281098	1.41327	1.22012	1.65348	0.704003	0.72139	0.898234	1.68801	556.764	790.166	711.026	57.9082	1521.88	21.2316	174.949	1.44362
59	Control27	27	2	2.57306	2.60488	2.54204	2.32254	2.6791	2.42124	2.60172	0.470583	0.46503	0.469918	0.622363	0.287488	0.42977	0.277245	1.19043	1.31833	1.83196	0.759796	0.689012	0.987551	1.47203	720.663	738.397	643.794	63.8521	1642.77	30.751	183.705	1.45733
60	Control28	28	2	2.58149	2.62966	2.57888	2.32846	2.68556	2.41669	2.5997	0.460001	0.424736	0.41787	0.615067	0.266059	0.448764	0.270756	1.10747	1.13266	1.54562	0.769767	0.575201	1.18969	1.6845	677.36	810.918	714.106	65.3252	1674.9	31.4877	186.622	1.45544
61	Control29	29	2	2.56261	2.61272	2.57936	2.3231	2.66963	2.38723	2.59685	0.501122	0.441209	0.419038	0.610598	0.290048	0.470523	0.289686	1.44385	1.34949	1.80631	0.77023	0.756509	1.26441	1.75331	573.987	738.62	656.628	57.9861	1477.07	24.005	164.465	1.43273
62	Control30	30	2	2.54058	2.61968	2.58595	2.33335	2.67002	2.39121	2.59913	0.524288	0.437907	0.411898	0.614273	0.293946	0.432555	0.289969	1.53427	1.36291	1.873	0.745944	0.755651	1.14664	1.64966	496.348	702.108	622.079	56.142	1369.22	23.8866	170.764	1.46749
63	Control31	31	2	2.57588	2.61706	2.5798	2.32793	2.67356	2.39345	2.60479	0.485938	0.444066	0.422057	0.601668	0.285654	0.438685	0.28069	1.4695	1.36257	1.83796	0.699421	0.744013	0.988182	1.56176	598.651	721.906	640.636	57.4306	1491.59	23.8395	171.034	1.36634
64	Control32	32	2	2.57041	2.62219	2.56303	2.32761	2.68157	2.41457	2.60384	0.47673	0.44425	0.446609	0.615451	0.282357	0.41343	0.280439	1.31223	1.26757	1.76501	0.697494	0.688932	0.945803	1.58322	617.82	697.894	612.211	59.7846	1489.55	25.8987	173.84	1.21835
65	Control33	33	2	2.55711	2.61591	2.55865	2.32335	2.66882	2.40747	2.5971	0.500581	0.446065	0.452083	0.602528	0.293983	0.438433	0.254044	1.38418	1.36301	1.80623	0.704157	0.768923	1.12322	3.52075	573.014	682.994	594.616	60.1053	1436.46	28.2724	180.454	1.33954
66	Control34	34	2	2.58932	2.62649	2.59301	2.3079	2.68224	2.35962	2.5764	0.488866	0.427687	0.416272	0.622099	0.278692	0.484338	0.265779	1.25299	1.19332	1.64393	0.73222	0.678863	1.19823	3.48429	636.753	773.792	693.083	58.3086	1574.32	22.3999	163.773	1.29438
67	Control35	35	2	2.57748	2.59973	2.549	2.32172	2.67028	2.37432	2.59851	0.477679	0.464159	0.458208	0.598284	0.296518	0.478014	0.285505	1.29355	1.47097	1.92437	0.689594	0.786236	1.07011	1.764	584.67	611.952	539.563	51.3936	1352.13	20.9951	155.511	1.23019
